# Supplementary material for: From acute to persistent infection: revealing phylogenomic variations in Salmonella Agona
Source: PLoS Pathog. 2024 Oct 31;20(10):e1012679. doi: 10.1371/journal.ppat.1012679 (PMC11556752; doi:10.1371/journal.ppat.1012679)
Supplement: S4 Table — (XLSX) [file ppat.1012679.s008.xlsx]

## Sheet: 111
Data File	C:\Program Files\Biolog\OL_DC_23\PMX\Data_2022\09\PMX_441_220908_A_15.OKA
Set up Time	Sep 08 2022 3:40 PM
Position	8-A
Plate Type	PM 1-
Strain Type	---
Sample Number
Strain Name	salmonella agona
Strain Number	111 Repeat 1
Other
Hour	A01	A02	A03	A04	A05	A06	A07	A08	A09	A10	A11	A12	B01	B02	B03	B04	B05	B06	B07	B08	B09	B10	B11	B12	C01	C02	C03	C04	C05	C06	C07	C08	C09	C10	C11	C12	D01	D02	D03	D04	D05	D06	D07	D08	D09	D10	D11	D12	E01
0	12	12	11	11	11	11	11	11	11	11	11	15	12	11	11	11	11	11	11	13	11	11	13	17	12	11	11	13	11	11	11	11	11	11	11	17	14	11	11	11	11	11	11	11	11	11	11	17	14
0.25	11	11	11	11	11	11	11	11	11	11	12	17	11	11	11	11	11	11	11	12	11	11	11	15	11	11	11	12	11	11	11	11	11	11	11	15	11	11	11	11	11	11	11	11	11	11	11	17	11
0.5	15	12	11	11	11	11	11	11	11	11	13	16	14	11	11	11	11	11	11	12	11	11	11	17	13	11	11	13	11	11	11	11	11	11	11	21	12	11	11	11	11	11	11	11	11	11	11	15	13
0.75	12	11	11	11	11	11	11	11	11	11	12	16	11	11	11	11	11	11	11	11	11	11	12	12	11	11	11	12	11	11	11	11	11	11	11	17	12	11	11	11	11	11	11	11	11	11	11	16	12
1	15	14	11	11	11	11	11	11	11	11	13	16	15	11	11	11	11	11	11	12	11	11	14	17	16	11	11	16	11	11	11	11	11	11	11	19	12	11	11	11	11	11	11	11	11	11	11	20	15
1.25	15	15	11	11	11	11	11	11	11	11	14	17	13	11	11	11	11	11	11	14	11	11	15	16	14	11	11	13	11	11	11	11	11	11	11	16	14	11	11	11	11	11	11	11	11	11	11	19	15
1.5	18	15	14	11	11	11	11	11	11	13	14	20	19	12	11	11	11	11	11	14	14	11	15	21	19	11	11	16	11	11	11	11	13	11	15	19	14	11	11	11	11	11	11	11	11	11	11	21	15
1.75	22	21	14	11	17	11	11	11	14	13	22	25	21	14	18	11	11	11	17	17	19	11	18	26	21	11	14	17	11	11	11	13	15	11	14	24	18	11	11	11	11	11	11	11	11	11	11	23	19
2	22	25	22	11	28	11	20	17	15	21	23	29	24	22	31	11	11	11	32	22	30	11	25	30	26	12	20	20	11	11	11	15	20	15	22	27	24	15	11	11	11	11	11	15	15	11	12	27	23
2.25	23	16	25	11	31	15	29	15	14	22	25	32	26	23	52	11	11	11	45	20	36	12	26	31	26	11	22	17	11	11	12	15	18	15	23	29	21	11	11	11	13	11	11	19	13	11	11	31	22
2.5	23	27	28	13	42	25	40	21	24	31	34	57	32	43	66	18	16	17	58	26	52	15	37	38	35	11	33	24	20	11	20	19	24	27	29	33	30	17	19	11	22	13	17	26	13	12	17	36	28
2.75	27	34	32	15	48	31	48	24	24	38	41	83	36	58	72	26	19	23	74	29	62	19	42	39	38	14	43	33	28	13	25	28	31	36	33	42	41	24	25	12	32	20	25	36	20	19	17	44	30
3	22	35	39	11	55	33	60	23	29	40	42	96	44	64	85	27	23	25	87	32	71	20	45	42	41	16	58	45	33	16	23	32	38	47	42	42	53	21	32	16	35	16	34	43	19	16	17	44	29
3.25	21	37	42	13	62	41	72	30	39	48	45	103	51	74	90	34	28	29	104	38	78	21	50	46	48	16	71	58	37	20	28	37	42	57	47	48	60	24	40	13	43	17	38	55	19	19	18	48	33
3.5	23	42	43	16	71	43	79	35	41	52	43	105	57	78	95	39	33	33	115	41	85	21	54	47	48	17	79	67	46	19	29	39	49	70	50	55	62	27	46	14	50	18	48	62	22	19	19	51	33
3.75	24	45	46	15	73	42	89	42	47	56	48	108	67	76	103	38	31	31	128	42	95	19	55	50	60	19	88	74	46	24	31	44	49	79	53	58	69	26	51	14	55	16	52	65	19	20	18	52	34
4	22	45	47	17	84	49	96	45	50	59	54	117	75	76	109	43	34	35	138	46	100	20	61	56	82	15	98	83	51	26	37	48	51	85	57	64	76	26	58	16	66	18	59	72	21	19	19	57	33
4.25	24	53	51	17	94	58	105	53	55	63	58	128	85	84	123	43	41	48	154	52	109	23	67	63	112	18	108	91	58	27	37	58	58	95	61	76	87	26	65	17	73	18	67	80	22	21	19	62	36
4.5	27	56	59	18	106	63	115	56	65	70	61	136	89	90	128	45	46	84	163	54	117	26	70	66	127	18	117	95	65	31	43	61	63	100	62	84	97	33	68	16	81	19	71	80	24	22	19	66	43
4.75	23	56	55	17	114	63	117	59	75	72	64	142	92	94	139	48	56	117	178	56	119	23	73	72	137	18	125	98	69	33	48	72	72	102	62	96	103	33	71	18	85	21	83	90	24	24	22	71	43
5	25	57	62	16	125	70	125	65	80	78	67	145	105	99	150	54	86	144	185	61	127	24	77	70	154	20	137	100	74	36	48	78	87	105	71	96	112	35	77	17	93	21	83	94	25	22	20	76	46
5.25	28	63	66	20	134	71	136	70	84	87	71	154	124	103	160	60	106	160	195	64	135	24	86	77	166	22	147	110	82	39	54	91	108	114	76	105	120	39	80	21	103	26	98	105	27	29	24	83	52
5.5	25	64	72	20	142	74	144	76	82	90	73	156	140	105	167	64	123	169	200	63	144	24	87	77	178	22	156	114	85	40	49	92	113	117	74	108	129	40	84	20	106	18	96	102	22	19	20	71	52
5.75	24	69	76	21	148	83	149	84	86	98	77	159	154	108	174	70	138	180	208	70	154	25	96	80	189	22	164	121	89	45	54	103	129	123	77	114	137	48	91	20	111	23	100	112	25	24	21	81	60
6	27	76	85	21	152	88	157	90	91	101	83	163	165	111	182	78	150	189	212	72	160	27	107	83	196	23	172	126	94	46	61	110	139	130	80	122	142	54	95	21	116	24	106	114	24	25	23	112	65
6.25	29	81	96	18	157	98	162	92	98	108	94	164	174	111	187	87	160	199	216	72	162	25	116	86	203	24	179	129	97	49	65	116	151	133	81	131	149	53	99	21	121	25	112	120	27	26	26	137	67
6.5	28	87	106	19	164	108	168	102	102	119	99	168	181	120	192	97	170	205	221	78	171	29	126	90	210	24	188	139	103	53	78	122	159	141	90	139	157	61	101	24	128	25	121	128	28	27	27	154	75
6.75	27	93	111	25	171	118	174	103	112	123	111	173	192	124	197	107	181	215	225	82	174	28	134	94	218	25	195	145	108	56	89	128	169	145	95	148	164	66	106	23	139	28	126	137	29	30	27	169	81
7	28	97	122	30	178	131	179	111	115	129	113	173	198	128	201	114	193	219	228	87	181	27	139	97	223	26	202	151	111	58	99	136	177	148	99	156	173	69	111	26	142	27	130	130	28	28	26	177	89
7.25	35	106	131	38	182	140	189	121	119	137	121	177	209	136	207	122	202	228	232	93	187	30	147	101	234	29	209	158	117	65	110	145	182	152	113	162	183	80	118	26	146	28	135	134	30	30	26	187	96
7.5	31	106	140	46	191	152	192	122	130	144	128	184	213	143	211	128	212	235	233	103	190	30	157	104	236	32	218	165	123	71	118	153	191	156	124	177	187	86	122	29	155	31	145	140	36	35	32	200	101
7.75	31	106	144	46	191	155	195	127	129	144	125	182	217	147	212	131	216	235	232	106	193	29	159	105	242	28	220	167	122	66	122	153	191	157	133	177	191	82	126	24	153	28	146	132	28	26	28	201	105
8	31	112	153	58	196	164	202	138	132	148	134	184	227	152	216	139	227	241	233	117	202	31	163	115	248	29	226	177	127	67	130	159	195	162	149	182	199	93	134	26	159	29	149	140	27	28	28	205	114
8.25	32	113	160	63	202	174	207	141	139	153	139	190	231	158	222	143	235	246	237	128	206	37	172	114	252	30	234	182	131	71	136	167	204	165	154	202	205	98	144	31	161	32	153	149	33	34	30	215	120
8.5	33	116	167	73	209	184	209	143	143	160	147	194	237	168	223	151	242	253	240	137	206	40	173	124	255	31	239	187	136	71	142	172	207	171	165	232	209	108	150	30	167	31	163	156	35	37	31	223	126
8.75	32	116	173	80	210	187	214	154	147	162	148	195	240	174	226	153	244	255	240	143	214	44	177	127	259	33	243	193	138	75	144	176	210	174	171	240	211	107	160	30	167	31	161	160	33	34	31	227	137
9	34	116	176	88	214	190	218	156	149	164	152	199	245	177	230	158	251	255	241	149	216	43	177	132	262	33	246	198	140	76	148	178	216	179	174	248	218	117	168	30	173	32	166	162	36	33	30	231	141
9.25	33	119	180	94	218	195	223	160	153	164	154	201	245	185	231	160	254	259	244	156	219	47	181	138	264	32	251	201	139	78	151	184	214	184	180	255	222	117	175	29	176	34	168	167	37	33	32	237	148
9.5	39	118	184	100	220	198	226	166	158	171	159	204	250	190	230	164	257	262	243	161	223	49	184	146	264	31	252	202	142	83	153	187	216	187	183	260	225	123	182	30	174	40	172	168	36	33	29	242	156
9.75	44	121	194	108	223	205	231	173	160	174	159	208	251	197	230	171	261	266	244	168	225	53	188	155	269	31	258	206	148	86	159	192	219	194	190	264	229	135	191	30	179	41	174	174	44	35	34	248	161
10	32	118	190	113	227	205	230	170	164	171	159	208	254	196	232	166	263	266	245	170	225	55	188	153	269	26	259	210	145	87	157	194	220	196	196	267	232	135	197	28	182	42	174	176	43	32	28	250	166
10.25	38	122	196	122	232	210	233	178	167	176	166	213	257	204	234	173	267	266	247	176	229	57	193	158	271	32	264	216	149	91	159	200	225	201	199	273	236	143	213	35	186	49	184	185	54	34	32	255	174
10.5	34	123	201	130	233	211	241	180	174	182	165	216	259	209	239	175	266	268	247	180	231	62	193	164	272	34	265	219	151	97	162	200	227	205	204	275	239	150	218	36	188	51	183	189	56	35	33	258	178
10.75	41	123	201	139	236	216	245	187	178	184	170	217	262	211	241	180	271	273	250	185	235	69	197	176	276	34	267	225	158	101	165	205	227	209	207	277	241	156	227	38	190	58	186	192	57	33	32	260	186
11	34	122	203	147	233	214	243	190	178	183	169	219	261	211	242	182	272	271	248	182	235	71	194	179	275	32	269	225	157	98	163	204	227	210	207	277	243	159	232	40	188	60	185	196	60	31	30	263	190
11.25	39	122	208	157	238	219	247	193	183	186	171	223	263	216	245	183	274	275	249	188	238	73	195	183	277	35	272	230	159	102	166	208	230	215	213	279	246	163	241	47	194	68	190	205	67	35	34	267	197
11.5	39	124	208	167	242	221	248	195	187	185	173	222	262	219	245	186	277	276	249	190	237	77	197	185	275	32	273	233	160	103	165	209	234	215	214	281	245	169	241	54	193	69	191	208	74	33	34	267	197
11.75	36	124	213	178	245	221	250	199	190	189	173	228	264	220	244	189	277	277	250	194	236	81	200	187	277	34	276	236	162	107	163	215	234	217	217	283	249	173	245	56	200	75	194	213	78	34	33	270	205
12	39	126	219	185	248	223	253	202	190	189	176	227	265	225	249	189	277	277	250	194	238	85	201	191	278	33	276	237	163	108	165	214	235	221	218	282	250	177	252	60	197	82	196	215	86	37	36	271	206
12.25	37	126	218	193	250	228	257	205	196	189	177	230	266	227	250	191	280	281	254	199	239	90	201	198	280	31	278	241	165	111	166	215	236	222	222	284	253	183	255	67	202	84	198	221	87	37	35	273	213
12.5	38	127	222	206	254	230	256	210	198	192	181	235	266	228	250	195	280	280	253	202	241	95	205	199	280	34	277	243	167	116	165	219	239	225	226	285	256	189	257	76	204	93	201	225	93	38	39	276	220
12.75	38	129	226	216	255	231	259	212	200	189	178	236	267	231	253	198	279	281	254	201	240	96	204	206	280	38	279	246	169	114	167	219	240	227	227	286	259	189	262	80	206	95	202	229	103	39	37	277	221
13	39	126	224	223	254	230	260	213	201	194	178	236	268	232	251	194	281	280	253	202	244	100	203	208	282	35	282	246	169	117	166	221	239	228	226	286	257	192	261	82	204	98	203	229	103	37	42	278	225
13.25	41	129	229	236	260	234	263	215	204	194	181	239	268	234	254	199	282	282	254	205	243	103	204	212	280	37	281	250	172	120	168	225	243	229	231	286	260	198	267	90	208	107	206	232	111	38	49	278	231
13.5	41	128	228	238	258	232	263	216	209	194	182	240	267	236	253	199	283	282	253	207	245	106	206	214	281	40	283	250	176	122	167	225	242	230	229	287	259	202	267	95	212	110	208	237	116	40	53	280	229
13.75	49	131	231	247	260	237	266	223	211	196	183	245	270	238	253	201	284	280	254	207	248	110	205	220	282	41	283	253	174	122	171	227	242	233	233	287	261	207	270	103	212	113	208	238	116	41	56	281	233
14	41	128	234	251	260	237	264	223	211	194	182	241	271	239	255	202	283	283	253	210	246	112	205	220	283	39	283	252	175	124	171	227	239	233	232	286	262	209	269	105	212	118	207	240	122	36	62	279	236
14.25	45	127	235	257	261	239	266	222	215	192	181	246	270	242	255	204	281	282	255	211	246	114	204	220	281	45	284	255	176	123	166	231	244	232	236	288	264	206	270	112	215	122	207	240	126	38	67	281	237
14.5	41	128	237	261	260	236	270	226	216	195	184	246	271	242	258	206	285	283	251	209	248	118	205	227	284	50	285	257	176	126	167	230	242	233	234	287	266	211	274	118	218	127	211	240	131	36	74	282	242
14.75	40	132	240	264	265	240	269	229	218	197	186	249	273	242	255	207	285	283	258	213	247	123	208	227	283	51	285	258	180	127	171	232	245	235	240	290	268	215	275	122	221	130	213	244	139	40	81	283	241
15	42	129	240	266	265	241	273	229	219	197	183	250	269	245	256	209	286	283	257	215	249	123	207	229	284	55	286	259	180	131	171	231	246	236	241	289	269	220	276	129	221	134	215	246	142	39	87	282	244
15.25	48	129	241	270	266	242	271	229	219	196	184	249	270	243	258	208	285	285	257	214	247	127	208	232	285	60	287	260	183	131	170	232	245	237	241	289	269	217	274	134	223	139	212	246	149	38	91	283	248
15.5	43	130	241	271	268	241	271	232	221	195	186	251	273	247	258	209	285	286	255	215	248	129	209	233	285	61	287	261	184	131	172	232	244	238	244	289	270	221	276	140	226	142	215	247	150	40	95	283	248
15.75	37	130	242	273	268	242	273	232	224	197	185	251	270	246	257	208	285	284	255	216	247	133	209	234	283	65	285	260	183	133	169	231	243	235	241	289	269	222	278	145	225	147	215	250	153	40	100	284	248
16	44	133	247	278	270	246	274	234	227	199	184	254	274	250	261	214	286	286	257	219	249	140	211	237	287	76	288	264	189	137	172	234	246	239	246	291	275	228	281	152	230	154	218	251	161	39	110	286	254
16.25	46	134	248	280	271	243	277	240	231	199	187	256	276	252	260	214	286	288	257	219	250	141	209	241	287	80	289	266	192	141	172	237	249	239	246	291	275	229	282	158	236	157	222	252	166	42	114	286	254
16.5	46	133	247	281	270	242	275	238	232	201	187	256	277	252	261	216	286	287	257	219	251	143	211	241	284	82	289	264	190	140	172	234	247	238	248	290	274	234	280	162	234	161	221	252	168	40	119	285	256
16.75	46	133	250	280	273	245	274	238	232	202	186	258	273	254	262	217	288	285	257	222	252	145	208	244	284	85	289	266	191	142	171	238	248	238	251	292	276	236	280	166	235	163	223	254	171	44	125	283	256
17	48	132	250	280	273	245	277	240	238	201	188	258	273	253	262	218	286	286	257	222	254	147	210	243	286	91	290	267	193	143	173	238	250	240	248	291	276	238	279	171	239	168	224	255	178	40	130	285	257
17.25	51	132	251	283	272	246	277	239	238	200	187	260	276	254	263	217	287	287	259	222	252	152	212	246	287	96	290	266	193	141	172	238	249	240	251	291	278	240	282	174	240	170	225	256	179	43	131	287	257
17.5	52	132	250	284	274	246	279	242	239	201	188	261	276	257	262	217	288	286	259	221	253	151	210	247	287	95	288	267	192	144	172	242	249	240	250	292	278	241	281	177	241	173	226	255	183	42	137	285	259
17.75	54	132	253	284	276	247	277	244	240	198	185	260	276	255	263	220	287	285	258	224	253	154	210	246	286	100	289	270	195	145	174	240	249	239	252	291	278	242	279	183	241	175	225	257	186	44	142	283	263
18	56	135	256	286	279	249	279	245	243	202	189	265	277	259	262	221	287	287	259	225	252	161	212	248	287	103	290	269	197	151	175	244	250	242	255	294	281	245	283	190	244	183	229	258	194	49	146	286	263
18.25	56	133	254	286	273	249	278	243	242	201	188	261	274	258	262	222	290	288	257	222	253	161	211	248	288	105	288	268	198	148	171	237	249	238	254	292	279	244	282	193	244	182	226	256	191	46	149	285	261
18.5	60	135	255	287	274	249	279	246	244	203	190	263	277	256	262	222	286	287	258	226	254	162	210	252	286	111	288	269	199	148	178	242	248	242	255	293	282	246	282	199	245	187	229	258	194	50	155	288	263
18.75	58	135	255	285	278	248	278	245	247	201	190	263	277	259	261	222	290	287	258	225	251	164	213	249	288	114	289	270	200	148	171	241	250	242	255	291	280	245	281	200	248	191	230	259	199	49	155	284	265
19	58	137	257	288	275	251	281	247	246	203	190	267	277	262	263	223	289	287	259	228	254	167	212	254	289	116	291	271	199	150	175	243	250	242	255	295	281	250	283	203	249	192	231	262	201	53	162	286	265
19.25	59	136	257	288	274	248	281	246	245	201	190	265	277	260	264	224	288	287	258	225	254	168	212	254	289	119	288	272	199	149	173	242	248	240	256	292	282	249	283	206	248	195	228	263	203	58	168	286	266
19.5	65	137	259	288	276	247	281	250	248	201	188	266	278	260	264	225	290	288	259	226	257	171	213	255	289	124	291	271	201	148	175	242	251	241	255	294	281	251	284	211	252	196	231	262	208	66	168	284	265
19.75	59	134	259	289	275	248	281	254	250	204	190	266	276	263	262	224	290	289	258	229	257	172	213	256	290	130	289	271	205	151	178	243	250	244	259	293	282	251	283	214	254	198	232	260	207	67	173	286	267
20	58	133	258	292	277	248	281	250	247	203	189	265	277	261	264	224	289	288	259	227	257	174	210	256	288	131	289	274	204	152	176	242	249	241	258	292	283	253	283	214	254	201	228	263	209	67	177	287	268
20.25	62	134	258	289	277	249	280	251	249	199	187	267	276	264	264	224	288	289	257	227	255	179	212	259	289	132	289	273	203	151	176	243	249	241	258	292	282	252	281	219	254	203	233	262	210	73	181	286	267
20.5	57	135	259	288	277	248	280	251	250	202	189	267	278	263	265	227	288	290	262	230	256	179	213	257	289	134	291	273	207	152	175	244	253	244	259	291	285	253	283	224	256	208	237	262	218	79	185	285	268
20.75	55	134	259	289	278	249	281	253	252	202	190	267	279	265	265	227	291	288	258	230	259	182	214	258	290	136	291	275	205	152	175	242	251	244	260	292	284	255	282	229	257	206	234	264	218	79	186	285	268
21	59	136	261	291	279	250	282	253	252	205	191	268	277	267	266	229	291	289	260	233	257	186	217	258	288	141	290	275	209	154	177	245	253	246	261	293	284	256	283	229	256	211	236	264	220	90	191	287	272
21.25	62	136	262	288	281	248	280	254	252	201	191	272	277	266	266	228	291	288	259	229	256	184	214	258	290	142	291	274	209	154	174	247	251	243	261	294	283	255	282	231	261	211	235	264	224	96	195	285	270
21.5	60	137	261	290	280	251	282	254	253	205	191	270	279	267	268	229	290	289	261	231	257	188	214	261	289	147	291	276	210	155	178	247	254	242	261	293	285	257	286	236	261	213	238	266	227	98	198	289	272
21.75	68	138	264	289	280	251	283	256	254	204	191	269	279	267	266	230	293	291	261	231	257	189	215	261	290	152	292	277	213	157	178	247	254	245	262	294	284	257	284	236	263	216	235	266	226	105	200	287	272
22	61	138	264	291	282	251	281	255	254	205	191	272	281	268	266	231	289	287	261	232	260	189	215	261	290	149	291	276	213	155	179	247	254	244	261	294	285	258	285	236	263	219	237	267	232	107	204	287	274
22.25	59	138	265	292	280	250	282	256	255	205	193	270	279	269	267	232	289	290	260	233	257	192	215	260	290	154	292	275	213	156	176	248	256	243	262	293	287	258	285	243	264	219	238	267	232	110	206	285	272
22.5	62	138	262	290	280	251	283	258	256	205	191	272	280	273	268	233	290	290	259	232	260	194	216	264	289	156	291	278	213	156	177	248	254	244	263	293	286	261	284	242	264	221	239	267	232	109	209	287	274
22.75	65	137	264	290	281	251	283	259	257	204	193	274	279	271	267	234	290	289	260	234	262	196	215	264	290	158	292	278	215	158	178	248	254	246	265	294	285	263	283	244	267	222	240	270	235	112	211	288	274
23	70	138	266	293	282	254	284	260	256	207	192	274	283	271	268	233	292	293	261	233	263	201	216	265	292	163	292	279	217	158	181	251	253	245	264	293	288	263	285	246	268	223	241	269	236	113	214	288	277
23.25	67	138	267	291	282	255	287	262	258	208	194	277	285	275	273	236	292	294	263	235	264	200	216	267	294	167	293	282	221	160	182	250	256	250	267	296	290	263	287	249	270	227	241	272	238	117	218	287	277
23.5	62	136	265	291	281	251	283	257	257	206	193	273	280	272	268	234	290	291	261	233	260	201	215	263	293	163	293	280	220	160	180	248	254	246	265	294	288	262	286	248	270	229	242	270	239	117	217	286	275
23.75	63	140	267	291	281	254	283	260	259	207	195	276	281	272	269	235	290	293	261	236	264	204	218	267	293	167	292	280	221	161	180	249	254	247	268	293	288	265	285	249	271	229	244	272	241	122	221	287	278
24	64	139	267	293	283	253	284	258	260	205	193	276	280	273	268	236	291	292	261	235	261	203	217	267	292	163	292	279	221	161	182	254	257	246	267	295	286	265	285	250	269	231	243	271	245	128	222	289	276
24.25	62	137	266	291	284	251	283	260	260	210	195	274	281	274	269	235	292	292	261	235	260	205	218	263	293	168	293	280	225	161	180	252	255	247	266	296	288	264	286	250	272	232	244	270	246	125	222	290	278
24.5	62	140	266	289	284	252	282	255	258	204	193	274	277	273	267	232	288	290	260	234	258	206	215	265	291	165	291	278	224	160	179	250	255	245	265	293	286	264	285	249	272	230	242	268	243	124	223	286	277
24.75	65	139	266	291	283	251	285	261	261	208	195	276	281	275	269	235	289	291	261	235	264	209	217	267	294	167	292	281	222	159	180	251	257	246	266	293	289	266	286	251	276	232	243	272	245	125	227	287	278
25	71	143	270	291	285	254	285	263	264	211	197	280	284	275	270	236	291	294	263	238	265	213	218	269	293	170	295	281	226	164	182	252	258	247	267	295	292	266	286	254	276	237	244	274	248	132	230	290	280
25.25	69	141	270	293	283	255	284	263	260	210	197	277	282	276	271	237	291	294	262	238	266	212	218	270	293	169	294	281	226	161	181	251	256	248	270	292	287	268	287	254	278	237	245	273	247	128	232	289	280
25.5	63	138	267	292	284	254	283	262	261	207	194	278	279	275	270	233	292	291	260	236	265	213	217	270	293	166	291	281	226	159	176	250	255	248	268	294	288	267	285	254	276	234	244	272	248	126	232	287	279
25.75	66	141	269	292	286	254	285	263	263	209	193	278	283	279	271	236	293	291	262	238	266	213	218	270	293	169	294	281	229	161	183	253	254	248	269	294	291	268	287	255	279	235	245	274	248	129	235	288	280
26	67	141	268	291	284	257	283	264	261	208	195	278	280	277	271	236	292	291	262	236	265	216	218	268	292	168	293	281	229	162	181	252	257	247	268	294	289	269	287	255	279	239	244	274	249	132	235	288	278
26.25	65	138	268	291	283	252	284	261	262	209	194	276	281	278	270	239	293	291	263	235	265	213	217	269	294	166	294	282	233	160	181	253	257	247	269	294	289	267	285	255	280	239	246	273	252	128	236	288	281
26.5	64	141	269	292	285	254	285	265	262	207	194	280	280	280	274	238	293	293	262	238	266	217	218	271	293	170	296	281	231	161	183	253	257	248	272	294	289	270	289	255	280	239	248	276	253	128	238	289	281
26.75	62	141	267	293	285	255	284	266	264	208	195	277	281	278	272	237	291	292	262	237	267	219	219	270	293	166	293	281	232	162	180	253	257	249	271	293	290	267	287	255	280	240	247	272	251	129	239	289	280
27	63	140	269	292	284	254	284	262	265	206	194	278	281	277	271	237	293	292	262	237	264	216	218	270	292	166	294	280	235	160	180	255	257	247	270	293	288	269	286	257	280	239	248	274	255	133	243	289	279
27.25	63	139	267	291	285	252	285	264	262	208	195	279	281	279	270	236	290	294	261	239	265	221	220	273	293	169	295	282	233	162	181	253	255	249	270	294	291	266	288	256	283	240	245	275	252	128	242	289	282
27.5	67	141	271	292	286	257	285	266	265	212	198	280	282	280	272	239	293	293	263	239	265	220	220	271	293	170	292	281	234	164	182	256	257	249	273	293	288	270	286	258	285	242	251	276	256	134	245	289	281
27.75	67	141	270	292	285	257	285	266	266	211	196	276	281	279	272	239	293	295	262	241	267	225	221	272	294	169	294	282	236	165	183	254	258	251	271	292	291	270	286	258	285	245	251	276	256	130	246	288	281
28	62	138	269	292	285	255	283	265	264	209	197	280	281	278	271	241	292	294	262	242	266	222	219	271	294	169	295	281	238	164	180	254	257	248	270	293	289	268	286	256	286	243	249	275	256	135	242	289	282
28.25	66	142	271	292	285	257	286	266	265	210	196	279	281	282	272	239	292	295	263	240	266	225	219	273	293	167	293	283	236	163	182	257	258	250	273	292	292	269	287	257	283	246	250	277	256	134	247	289	282
28.5	64	140	271	293	286	254	284	264	266	209	194	279	281	282	273	238	294	293	262	240	268	224	220	272	293	168	294	282	239	163	181	255	257	249	271	293	288	271	288	256	287	245	249	275	257	132	247	289	282
28.75	66	140	272	293	288	254	285	264	264	210	197	279	282	281	272	240	293	292	262	241	266	226	219	270	292	170	294	282	239	163	181	255	256	249	272	293	289	270	286	256	289	244	251	277	257	136	246	289	283
29	64	139	270	292	284	255	284	265	265	211	195	280	283	282	271	239	293	294	262	237	265	227	220	271	292	170	294	282	239	164	181	255	257	248	274	293	290	271	286	256	287	244	250	274	257	133	246	288	281
29.25	66	141	270	293	287	255	285	266	266	210	197	279	284	282	275	239	293	297	261	237	268	227	220	272	295	169	296	284	238	164	181	257	258	249	274	294	291	272	289	259	288	243	251	275	258	135	247	289	285
29.5	65	142	273	292	286	257	287	267	266	210	199	281	284	281	273	239	293	293	263	243	269	230	221	273	294	171	294	282	242	167	183	259	258	250	272	292	289	270	286	258	288	245	251	277	260	135	249	288	284
29.75	61	139	270	293	286	254	287	266	267	210	194	279	284	282	274	238	293	295	261	238	267	228	221	273	294	168	295	283	239	165	182	254	257	249	273	293	289	271	288	258	290	245	250	274	258	134	247	288	283
30	66	139	271	292	286	255	286	268	266	209	194	279	283	283	273	238	293	295	261	241	268	232	220	272	292	169	297	284	240	162	182	255	258	249	274	292	287	272	287	257	289	245	250	277	261	136	249	290	284
30.25	62	138	270	291	287	254	286	265	267	207	195	280	282	282	273	235	292	294	261	238	268	231	218	272	292	168	294	282	240	164	180	256	256	247	273	293	290	271	289	255	288	244	251	277	260	132	248	288	282
30.5	71	142	271	297	292	258	287	267	270	212	197	281	283	285	275	243	292	297	263	242	269	233	223	272	293	172	298	285	250	171	183	259	262	249	275	296	291	274	290	259	295	249	254	279	262	143	251	289	285
30.75	67	143	272	296	288	260	287	269	269	212	198	284	287	285	277	240	296	298	266	243	270	235	223	277	297	174	299	286	247	167	185	259	262	250	275	297	294	276	293	261	293	247	254	280	262	137	251	291	285
31	66	142	273	294	287	255	287	269	266	211	197	280	283	283	276	242	294	294	263	241	270	234	220	274	295	168	296	283	247	165	183	257	258	250	273	292	291	272	287	258	290	247	252	277	260	137	251	288	284
31.25	67	141	275	295	289	256	288	267	267	209	199	282	284	284	275	243	294	296	264	243	269	235	220	274	294	170	296	285	247	166	183	258	259	250	277	293	291	273	290	258	292	246	255	279	262	139	251	290	285
31.5	63	141	271	294	288	256	285	268	267	209	196	280	284	284	274	241	294	294	263	243	268	234	221	274	293	167	294	282	248	162	182	257	258	250	275	294	291	272	288	259	292	247	254	277	260	137	252	289	284
31.75	66	141	273	296	287	257	288	267	267	211	201	282	287	287	278	242	294	297	263	242	270	237	220	274	297	172	297	284	249	167	185	259	259	251	276	295	294	273	291	258	295	247	254	279	263	136	248	290	287
32	66	143	274	296	291	257	287	266	269	210	199	282	286	287	277	241	293	296	264	242	270	240	224	275	297	173	296	286	249	168	183	262	262	249	276	295	293	274	290	259	294	247	255	279	265	145	251	290	287
32.25	62	140	272	291	287	254	286	266	266	211	194	282	283	284	276	240	292	295	261	243	268	237	221	271	293	168	294	282	250	165	185	258	260	249	273	294	291	275	288	257	294	246	254	277	261	139	249	287	285
32.5	65	143	274	295	288	258	289	268	268	214	196	282	283	287	276	242	296	296	263	241	269	238	221	275	295	171	297	284	250	165	185	261	259	249	276	293	293	277	291	261	294	248	255	279	262	140	251	289	285
32.75	62	141	274	294	290	256	286	269	270	213	198	282	284	286	276	242	295	296	264	242	271	238	224	277	294	169	297	285	253	165	185	260	260	250	276	294	291	274	292	260	295	248	254	279	263	140	253	289	284
33	66	142	272	294	289	254	287	270	270	211	200	280	283	285	276	244	294	295	263	243	270	241	222	275	294	170	296	283	253	166	186	261	261	252	277	292	291	274	289	258	296	248	256	279	263	141	250	289	283
33.25	64	143	273	293	289	258	285	268	266	210	197	282	284	285	276	240	294	295	262	242	272	239	222	274	294	172	296	285	252	168	184	260	260	249	276	293	291	275	290	258	296	246	254	279	262	138	249	288	285
33.5	65	140	274	294	289	256	285	267	268	211	195	281	283	288	273	242	295	296	262	243	271	243	223	274	294	172	297	286	254	164	185	258	260	252	276	295	291	275	289	258	296	249	255	277	263	141	251	289	285
33.75	66	143	274	296	293	258	288	267	270	213	199	282	285	289	276	244	293	298	263	243	270	241	224	273	296	168	298	284	256	170	186	264	263	252	279	293	293	274	291	260	296	250	258	281	264	143	253	288	286
34	64	139	274	294	290	257	285	269	271	211	197	281	282	285	277	239	293	296	264	243	271	243	221	275	296	170	295	283	258	165	181	260	261	251	275	295	291	272	290	259	299	247	256	279	262	141	253	290	286
34.25	61	139	272	292	288	257	286	268	268	211	197	281	281	284	277	239	294	296	260	242	269	242	221	275	294	168	294	284	255	164	181	259	261	249	276	293	289	273	289	257	297	248	254	279	262	137	249	287	286
34.5	67	141	275	292	289	259	287	268	270	212	199	285	282	286	276	246	292	297	264	244	271	243	223	275	293	170	296	285	258	167	186	262	263	249	277	294	293	273	290	259	298	249	256	281	264	143	251	289	285
34.75	64	140	273	294	288	254	288	267	271	210	197	285	284	287	275	243	294	297	263	243	272	244	221	274	295	172	296	283	258	168	184	259	260	251	277	293	292	274	290	257	298	248	257	280	263	138	252	288	287
35	63	141	274	295	286	257	287	266	269	212	198	282	283	287	277	243	295	297	262	242	271	243	222	275	294	169	296	284	257	164	186	260	261	251	276	294	291	275	292	258	298	249	255	280	262	139	251	288	285
35.25	67	143	275	295	288	255	288	271	272	213	197	283	287	288	278	243	297	299	264	242	272	244	223	277	297	172	299	285	259	168	184	262	261	252	277	295	294	275	291	260	301	248	258	281	264	143	250	289	288
35.5	64	143	273	292	289	257	286	266	269	211	200	283	284	287	276	242	293	297	263	242	270	244	222	275	295	168	297	283	259	165	184	260	261	251	275	293	294	274	290	258	299	248	256	280	262	138	251	287	285
35.75	65	142	275	294	290	257	289	270	271	212	199	282	285	286	278	243	295	297	265	243	272	247	224	277	295	169	296	286	261	167	188	260	264	251	278	295	290	274	291	259	298	251	260	280	264	142	252	289	287
36	69	142	280	297	292	260	289	269	272	213	202	284	286	290	278	243	298	302	264	244	274	247	226	278	297	173	299	288	262	169	190	265	263	253	282	297	294	277	294	261	302	251	261	281	269	144	253	291	288
36.25	67	141	276	294	293	258	287	268	271	216	201	284	285	289	278	243	296	299	265	245	271	248	223	276	294	172	300	284	263	168	187	261	265	249	279	296	292	277	292	259	301	251	260	280	267	145	251	291	285
36.5	66	144	276	293	288	260	287	269	270	212	200	283	283	288	280	241	293	296	263	246	271	249	223	277	293	171	296	285	263	166	186	263	263	251	279	293	290	276	290	260	300	249	258	281	262	139	252	288	284
36.75	66	142	276	294	290	259	288	271	272	213	199	285	283	291	278	243	296	298	266	246	272	248	223	279	297	173	297	286	263	168	186	262	264	251	277	294	294	275	291	259	300	250	259	281	265	142	252	288	286
37	74	145	278	296	291	261	289	270	271	213	200	285	288	292	279	243	298	301	266	245	274	248	226	280	297	173	298	283	264	167	186	263	266	251	279	297	293	276	294	262	303	251	262	282	268	145	255	290	289
37.25	65	139	274	296	289	256	285	268	268	212	197	284	281	287	278	241	295	297	262	243	270	246	223	275	295	170	295	282	263	165	184	261	262	249	278	293	290	275	291	256	302	247	259	280	265	140	250	288	285
37.5	66	144	276	295	291	257	286	268	271	212	202	285	284	290	277	244	295	297	264	245	272	248	226	275	293	171	298	285	263	167	187	263	264	250	279	297	293	276	289	259	301	251	261	282	266	146	254	289	288
37.75	68	144	279	296	292	261	290	270	273	213	201	286	286	293	280	244	298	300	266	244	274	249	225	280	297	174	300	288	266	171	187	263	263	253	280	296	294	279	294	263	304	252	263	282	267	144	255	289	291
38	65	141	278	295	288	256	288	268	270	212	198	283	286	289	277	244	295	298	263	242	271	248	225	277	294	171	298	285	265	169	186	262	263	250	278	294	292	278	290	259	301	248	259	279	265	142	251	288	284
38.25	66	141	275	293	290	257	286	270	273	213	198	283	282	289	278	243	295	297	265	245	272	251	223	276	293	172	299	283	266	169	183	263	264	251	279	293	290	277	290	260	301	249	262	283	266	145	251	289	287
38.5	69	143	280	295	294	258	289	270	273	214	201	284	285	290	280	244	297	301	265	244	272	251	227	278	297	172	300	284	268	169	186	265	265	252	280	295	294	276	294	262	303	252	261	281	267	142	255	290	287
38.75	64	143	280	294	292	260	286	271	272	213	199	285	287	291	281	245	296	301	267	246	275	251	223	280	295	174	298	287	270	170	186	265	262	253	282	295	294	278	292	262	303	250	263	283	266	143	253	288	288
39	66	141	276	293	290	256	284	269	271	213	200	284	285	288	278	244	296	296	265	244	272	250	224	277	295	171	297	286	269	168	186	263	264	252	278	294	292	276	292	260	302	248	261	281	263	139	252	288	286
39.25	63	143	278	293	290	259	285	271	271	212	199	284	284	291	281	243	296	298	266	245	273	249	222	279	294	171	297	284	271	165	185	266	263	250	281	293	293	279	293	260	303	252	258	282	264	141	251	289	284
39.5	64	141	278	293	290	258	287	270	273	215	199	285	285	291	279	244	297	299	263	243	273	249	225	279	298	173	299	286	269	167	187	265	262	251	281	294	291	278	293	259	303	251	258	282	265	138	254	288	289
39.75	64	141	276	295	290	259	288	272	272	213	198	284	284	290	279	243	294	298	265	247	274	253	224	279	298	172	298	285	268	165	186	263	265	251	280	293	291	277	292	263	303	250	261	283	264	136	253	288	288
40	66	144	280	294	292	260	287	271	274	214	200	285	286	288	279	247	297	300	267	245	274	252	224	282	297	172	299	287	270	169	188	265	264	253	279	295	293	278	291	262	306	252	264	284	266	144	252	288	288
40.25	67	142	276	294	289	257	286	268	272	213	199	283	284	291	278	245	295	298	263	244	272	250	222	276	293	171	297	287	269	168	187	264	262	251	279	294	289	279	290	260	303	250	262	283	266	142	253	286	286
40.5	62	141	279	293	290	258	287	270	271	216	198	284	286	291	280	245	295	298	265	245	272	249	226	278	294	172	299	285	269	166	187	263	265	251	279	294	289	275	293	259	301	252	261	281	265	140	252	287	286
40.75	66	142	280	296	294	262	287	270	273	213	201	286	285	293	282	245	297	301	267	247	274	253	225	280	298	174	301	286	273	171	187	268	267	251	282	294	292	278	293	263	306	253	262	285	268	144	256	288	288
41	64	140	278	294	290	258	286	271	272	211	200	284	284	291	278	245	296	299	265	244	271	250	224	279	294	172	299	284	271	170	187	265	263	251	278	294	288	279	290	260	305	250	260	282	264	140	251	288	287
41.25	66	142	277	294	291	260	285	270	274	216	198	285	283	290	280	245	296	299	264	244	273	253	227	279	295	172	295	287	274	167	186	265	266	253	280	294	289	278	293	262	305	251	262	285	266	141	253	287	286
41.5	63	141	279	294	288	258	286	271	275	213	200	284	283	290	279	246	297	298	263	246	274	253	224	279	294	170	297	285	272	168	184	266	264	253	280	295	288	277	290	261	306	250	262	282	267	145	253	288	286
41.75	63	142	279	295	290	259	286	270	272	211	198	284	284	291	280	244	295	297	263	246	273	253	224	279	295	170	298	285	273	170	186	265	265	252	279	291	288	276	293	261	304	254	261	282	265	143	254	286	287
42	62	141	280	296	290	259	285	270	271	213	201	285	285	294	282	245	298	300	264	246	273	253	224	280	297	169	299	287	274	172	184	265	266	250	281	294	292	278	293	261	305	250	260	284	267	142	252	290	289
42.25	68	145	281	298	291	261	289	273	275	217	200	287	287	294	283	248	299	300	267	246	275	254	228	282	297	174	300	287	276	172	187	267	266	253	282	296	290	280	293	265	308	253	265	284	267	144	254	290	290
42.5	61	139	277	292	289	258	285	270	272	213	200	284	283	291	281	244	296	300	263	247	269	250	225	280	298	172	300	286	274	165	184	264	264	252	278	293	288	277	293	260	305	249	262	282	266	139	252	286	287
42.75	64	140	280	293	289	258	287	269	274	213	198	285	284	292	280	246	297	298	264	246	273	252	225	279	294	172	298	286	274	169	186	265	265	251	280	293	287	278	290	261	306	251	262	284	265	139	251	289	287
43	67	144	280	296	290	260	288	272	272	211	199	287	284	293	283	246	296	298	266	246	276	252	226	282	296	174	300	286	276	170	188	266	265	253	283	295	290	280	293	262	306	252	263	283	267	142	252	292	289
43.25	64	144	280	296	290	260	287	271	273	214	199	287	284	291	283	246	297	299	266	245	272	251	225	281	297	171	299	289	277	169	187	267	266	252	283	294	290	280	291	262	306	251	265	285	266	142	251	291	290
43.5	63	144	281	292	289	259	285	271	273	214	200	288	283	292	281	245	295	300	266	246	276	253	225	280	296	171	300	286	278	171	187	268	265	255	282	293	286	278	294	262	308	254	264	284	267	142	255	289	287
43.75	65	141	279	292	289	258	285	269	274	216	199	286	282	293	281	248	297	299	265	247	272	253	227	279	295	172	299	286	278	172	191	266	264	252	281	293	288	279	292	261	307	251	264	283	269	142	252	288	286
44	64	144	278	293	290	260	286	273	274	213	200	285	283	293	282	246	294	298	266	247	276	253	227	282	297	172	300	286	278	168	190	266	265	253	281	294	288	281	292	261	307	251	263	284	268	140	255	289	284
44.25	64	141	280	293	289	258	286	272	273	213	199	285	282	292	280	245	295	299	265	246	273	252	224	278	296	171	298	286	277	167	186	266	266	252	280	294	286	278	291	260	307	253	264	283	266	140	255	288	287
44.5	68	145	282	292	292	261	285	274	274	216	202	288	286	291	282	247	296	300	267	248	277	252	226	282	298	175	298	286	282	173	190	269	268	252	284	295	288	278	293	262	308	254	267	286	269	147	254	289	288
44.75	64	143	282	296	289	260	286	272	274	217	198	286	283	292	284	244	296	298	265	247	274	254	227	280	294	171	299	288	280	170	189	267	264	254	283	293	285	278	293	262	307	253	265	284	265	142	255	289	285
45	63	138	279	291	291	258	286	269	272	213	199	285	282	292	281	246	297	297	264	245	274	253	227	279	295	168	297	285	281	170	187	266	264	251	280	293	287	278	290	261	307	251	265	281	268	140	253	287	286
45.25	66	138	279	292	290	259	286	270	273	214	199	287	283	291	281	246	297	298	265	248	276	252	222	279	297	169	300	286	283	173	187	267	266	252	281	294	285	279	292	261	306	253	263	283	267	144	253	287	286
45.5	66	145	281	293	290	259	283	272	272	214	200	286	284	296	283	247	296	298	264	249	276	253	227	281	295	174	297	285	280	170	186	266	266	252	281	295	286	282	291	263	308	252	263	282	266	141	254	289	285
45.75	65	145	281	295	292	261	286	271	274	216	200	289	283	294	282	246	296	299	267	246	273	254	227	280	295	173	299	286	283	171	188	269	265	250	281	296	286	281	293	264	307	255	266	284	271	147	256	289	288
46	66	141	281	294	289	258	285	271	272	216	200	286	283	294	282	247	298	297	265	246	274	253	228	282	296	171	298	288	280	168	188	265	266	253	283	293	285	280	293	263	309	250	264	284	267	142	254	286	289
46.25	66	143	280	293	291	258	285	273	274	216	202	286	285	292	285	245	295	299	265	247	274	252	226	280	297	170	300	285	282	173	188	269	266	252	282	296	285	279	293	261	309	253	263	285	267	147	254	289	285
46.5	67	142	282	294	291	260	287	273	273	213	200	287	285	294	283	248	296	297	266	246	275	254	227	282	298	172	299	288	282	172	188	269	265	253	283	293	287	281	292	264	309	251	265	285	269	143	255	289	287
46.75	65	145	283	292	293	260	286	273	277	215	199	288	284	294	283	246	296	299	266	247	275	255	225	281	298	174	299	287	285	171	189	268	265	253	285	295	285	283	292	263	309	253	266	286	270	140	254	289	287
47	64	140	279	292	290	257	284	269	275	211	199	285	283	293	281	245	296	299	264	244	274	252	225	281	296	172	296	285	283	170	186	267	265	252	281	294	282	281	291	262	307	251	263	283	267	143	254	287	285
47.25	63	141	281	290	290	259	284	271	274	215	197	285	283	290	283	246	295	298	262	246	274	253	226	281	294	172	296	287	284	166	187	265	263	253	281	291	282	279	290	261	308	250	260	281	266	138	253	288	285
47.5	64	140	279	293	291	260	285	272	273	215	198	286	284	292	282	244	297	297	266	247	274	252	227	281	296	174	298	286	284	168	189	266	265	251	284	294	285	282	293	261	307	250	264	283	267	141	254	288	286
47.75	66	140	280	292	290	258	284	270	274	217	201	289	283	291	282	248	296	295	265	251	274	252	225	280	295	173	296	287	284	170	187	266	265	254	282	294	283	280	293	262	305	252	266	285	268	142	253	288	288
Data File	C:\Program Files\Biolog\OL_DC_23\PMX\Data_2022\10\PMX_441_221007_A_07.OKA
Set up Time	Oct 07 2022 9:06 AM
Position	4-A
Plate Type	PM 1-
Strain Type	---
Sample Number
Strain Name	salmonella agona
Strain Number	111 Repeat 2
Other
Hour	A01	A02	A03	A04	A05	A06	A07	A08	A09	A10	A11	A12	B01	B02	B03	B04	B05	B06	B07	B08	B09	B10	B11	B12	C01	C02	C03	C04	C05	C06	C07	C08	C09	C10	C11	C12	D01	D02	D03	D04	D05	D06	D07	D08	D09	D10	D11	D12	E01
0	20	22	11	12	11	11	16	11	11	11	16	17	19	11	11	11	11	11	11	37	11	11	11	19	17	11	11	22	11	11	11	11	11	11	14	13	14	11	11	11	11	11	11	11	11	11	11	18	14
0.25	18	23	11	11	11	11	12	11	11	11	17	20	15	11	11	11	11	11	11	35	11	11	12	22	17	11	11	24	11	11	11	11	11	11	15	16	14	11	11	11	11	11	11	11	11	11	11	24	11
0.5	18	24	11	11	11	11	12	11	11	11	16	21	14	11	11	11	11	11	11	35	11	11	12	22	16	11	11	26	11	11	11	11	11	11	14	18	16	12	11	11	11	11	11	11	11	11	11	25	14
0.75	21	26	12	12	13	11	14	12	11	11	16	22	21	15	14	11	11	11	11	37	12	11	13	23	21	11	11	29	11	11	11	11	11	12	16	20	18	15	11	11	11	11	11	11	14	11	12	23	18
1	30	31	18	22	22	15	27	24	18	20	26	30	29	21	21	11	11	11	18	42	20	13	18	28	29	14	18	29	11	11	12	15	14	15	21	22	25	20	15	14	13	18	11	11	18	14	13	27	24
1.25	24	30	13	15	22	11	20	20	17	15	17	30	25	23	27	11	11	11	18	38	22	12	16	28	24	11	17	27	11	11	11	17	11	14	21	17	23	17	14	11	11	15	11	11	17	12	11	25	21
1.5	30	32	19	19	32	12	28	25	22	22	25	39	28	33	36	17	12	11	34	47	33	18	20	34	32	16	26	29	14	11	11	25	17	21	28	21	31	23	21	14	16	18	11	17	23	18	14	30	27
1.75	31	34	23	19	34	11	33	27	24	24	27	41	31	34	45	14	11	12	44	47	36	17	23	37	31	14	30	30	14	11	11	25	19	23	30	25	31	26	21	14	21	18	11	24	21	17	13	35	26
2	33	38	27	21	40	21	43	30	26	35	32	57	38	46	65	22	18	20	61	54	47	22	28	40	39	16	38	34	20	11	17	30	24	29	35	31	37	31	28	18	21	21	11	29	26	20	17	42	30
2.25	34	45	33	22	47	27	54	35	29	40	35	83	42	59	84	26	22	23	75	58	54	23	34	45	48	19	43	40	24	11	21	34	28	35	41	36	41	33	33	16	29	20	11	37	25	19	17	45	31
2.5	32	49	36	22	51	30	61	39	33	47	41	96	46	67	92	34	27	25	88	63	63	26	37	48	51	18	50	45	24	13	24	36	33	42	45	39	44	37	36	16	32	22	15	48	27	21	18	51	33
2.75	29	49	37	17	50	30	61	35	31	46	41	106	46	73	98	35	27	26	98	63	63	23	38	47	54	15	56	53	28	16	25	41	35	47	50	40	47	35	42	15	35	23	20	59	25	19	17	50	29
3	34	55	40	24	61	37	79	45	36	53	44	112	59	83	112	44	35	32	113	73	75	28	46	55	63	19	70	67	35	21	31	47	44	60	59	48	57	40	52	18	44	24	29	73	28	24	20	56	37
3.25	35	59	45	23	64	40	87	47	42	58	47	116	66	88	120	48	37	36	123	77	84	26	45	55	79	20	80	75	36	26	33	52	47	69	61	51	66	43	56	18	47	25	36	80	26	23	20	56	37
3.5	35	60	46	24	73	42	94	50	46	60	47	122	72	88	123	49	38	39	134	79	90	26	46	55	119	17	86	80	39	25	35	55	47	75	63	55	66	48	60	16	54	23	43	85	27	23	19	54	32
3.75	36	66	51	25	84	47	108	63	59	68	54	134	84	95	132	52	43	42	151	87	109	29	53	63	148	22	98	87	49	31	36	63	53	87	67	63	77	50	66	20	61	25	50	93	27	25	22	57	39
4	39	69	52	28	95	54	118	66	64	72	60	145	98	98	140	54	49	58	163	93	119	32	58	67	166	25	109	95	53	35	44	71	56	95	70	72	85	56	74	21	68	28	59	98	30	26	24	60	45
4.25	33	71	54	28	103	57	120	72	74	78	61	151	103	96	147	57	62	99	171	94	120	32	56	72	180	21	116	101	61	35	47	80	61	102	74	79	88	58	79	21	72	28	68	102	32	25	24	66	45
4.5	35	72	53	24	106	58	126	69	73	79	58	157	112	98	152	61	91	131	174	95	125	32	59	67	190	21	122	103	62	35	51	82	68	103	74	84	97	63	80	21	75	28	71	106	28	25	22	64	48
4.75	43	80	60	32	124	67	134	87	91	88	65	163	133	108	163	69	115	157	192	105	143	37	65	74	205	26	137	107	72	37	50	95	84	109	78	93	111	66	89	19	85	27	80	109	25	26	22	70	58
5	42	81	63	30	127	72	144	90	94	90	63	171	146	112	165	74	133	175	195	105	150	39	74	79	217	26	142	114	77	45	55	101	99	113	82	102	118	73	90	24	88	30	89	116	32	28	26	82	60
5.25	42	84	69	31	133	77	148	98	96	92	63	174	164	115	171	77	143	190	198	106	150	43	81	78	223	27	150	121	80	45	57	108	113	114	85	111	127	76	92	25	92	29	95	121	31	29	26	85	61
5.5	32	90	77	28	144	74	156	88	108	98	72	177	175	119	180	84	159	196	205	111	154	44	92	89	229	25	158	126	87	47	63	119	127	121	89	120	132	79	97	24	98	30	102	122	32	28	26	90	65
5.75	45	102	87	34	155	79	163	83	114	105	77	165	191	120	188	94	169	205	214	114	169	47	102	91	240	28	169	132	95	48	71	125	140	125	89	129	148	85	104	22	106	29	105	123	27	26	25	119	81
6	48	109	97	42	165	87	172	90	122	104	85	177	200	127	196	102	183	213	219	114	178	52	114	94	246	28	178	141	99	52	79	136	150	132	93	138	156	90	109	21	109	29	112	131	30	27	24	135	85
6.25	50	118	109	48	173	93	177	101	127	116	95	178	210	132	199	117	193	223	223	119	185	57	124	98	253	31	186	147	107	58	96	145	161	137	99	149	166	99	114	23	116	32	120	135	31	28	29	149	95
6.5	43	118	111	48	170	97	184	109	129	118	103	181	213	132	194	109	200	228	221	119	185	58	130	101	252	25	189	151	104	61	104	147	168	142	103	156	167	102	114	22	115	32	120	141	32	30	26	159	90
6.75	47	125	123	58	180	109	191	118	139	126	113	183	222	137	200	118	211	234	227	126	190	64	139	111	260	30	199	162	115	66	117	159	178	152	109	170	177	109	122	28	123	31	127	145	35	30	30	169	102
7	50	132	134	67	192	118	196	126	150	136	120	187	229	146	213	126	221	240	233	129	203	67	150	119	265	30	207	170	120	67	126	168	186	156	117	175	185	115	127	25	132	33	133	148	30	28	27	178	114
7.25	46	132	138	72	191	123	202	139	145	140	125	187	235	149	208	128	227	246	229	131	200	70	153	115	266	30	214	181	120	74	136	175	191	163	125	185	193	122	131	27	130	35	138	153	33	31	31	186	119
7.5	42	137	145	83	200	136	204	154	164	153	139	189	240	154	221	134	235	249	235	139	208	80	162	132	270	31	218	179	128	76	144	183	197	174	135	190	195	127	135	26	142	33	143	157	36	31	31	194	126
7.75	49	139	152	88	205	143	213	160	163	157	143	192	244	162	218	139	241	254	234	144	212	83	170	128	272	32	224	183	129	78	151	186	202	180	143	199	201	133	140	27	140	33	147	162	38	32	29	198	132
8	59	146	164	102	220	155	218	166	178	168	154	199	253	171	231	149	251	260	244	150	230	89	177	144	276	36	231	185	139	80	160	199	211	182	154	208	208	141	148	27	151	37	156	164	35	31	33	208	146
8.25	43	142	165	102	216	156	223	181	174	170	158	196	252	175	228	149	255	261	236	154	217	91	176	143	276	32	234	189	135	85	163	198	211	184	162	219	206	143	150	29	149	40	156	171	46	35	34	212	142
8.5	62	147	174	118	230	167	228	185	186	177	164	198	260	189	240	155	259	264	244	161	226	97	183	149	282	37	241	196	145	87	168	207	216	182	167	230	219	153	161	31	160	44	163	174	42	33	33	217	164
8.75	46	142	177	113	224	169	230	196	181	180	165	197	256	191	229	157	260	265	236	161	220	98	186	153	280	32	243	199	140	88	172	207	219	186	172	241	216	155	161	34	155	48	165	182	53	37	33	223	155
9	49	147	181	122	232	178	234	200	189	189	173	202	261	197	233	163	264	268	240	170	228	105	190	162	283	35	246	203	149	93	179	213	224	192	181	249	220	159	166	40	160	52	169	186	58	35	36	230	163
9.25	50	142	183	125	233	183	238	203	188	191	172	201	259	200	234	165	265	268	238	173	226	107	193	164	282	32	250	207	148	96	178	214	227	194	183	257	225	161	171	40	161	54	170	190	60	35	33	236	165
9.5	70	151	193	139	243	189	244	205	201	195	172	203	268	209	239	169	273	272	246	177	234	113	196	166	285	40	257	214	154	99	179	221	229	199	189	260	235	172	182	45	165	64	174	192	60	35	33	239	182
9.75	80	157	196	154	251	197	249	209	210	200	184	211	271	217	243	175	276	276	252	186	245	123	201	179	286	43	261	222	162	106	187	229	234	206	194	267	242	181	202	53	174	75	184	198	64	34	35	246	194
10	62	146	197	144	242	195	248	216	203	199	182	207	263	215	237	172	272	272	241	186	231	116	200	176	284	35	260	220	150	103	184	222	231	205	197	265	235	177	207	52	169	70	181	200	70	34	34	247	185
10.25	80	153	200	162	253	202	251	217	215	204	187	210	271	222	241	179	277	274	250	191	242	129	204	182	288	37	263	227	159	105	184	228	235	208	200	269	244	183	220	59	177	80	187	203	74	36	37	251	199
10.5	86	153	202	168	256	203	253	219	213	204	188	210	272	225	242	180	278	275	245	194	239	128	202	185	289	37	267	229	162	107	182	231	235	209	201	272	245	187	226	63	178	82	188	204	78	34	34	250	205
10.75	94	153	207	174	260	208	258	223	220	208	189	213	275	228	245	182	282	277	248	199	243	131	204	189	291	38	268	233	163	113	185	233	236	214	207	275	248	195	234	69	181	90	191	211	83	33	33	257	211
11	84	148	209	179	257	211	259	231	218	208	193	215	269	234	244	185	278	273	244	201	236	135	206	198	287	37	269	236	163	116	187	233	240	216	211	275	248	195	238	74	181	93	192	215	95	38	36	259	210
11.25	91	151	213	188	260	214	262	236	222	212	197	217	271	232	246	188	281	275	244	204	238	139	209	203	289	36	272	239	166	116	187	234	240	221	216	277	249	199	240	84	185	97	196	222	99	37	36	263	213
11.5	91	153	217	194	261	215	263	237	224	215	200	221	272	235	245	192	282	278	244	208	240	146	211	208	290	39	274	241	168	120	190	235	241	223	217	278	252	201	247	89	188	106	199	225	108	37	40	266	217
11.75	97	154	219	202	264	220	266	244	227	217	199	225	272	242	247	192	283	277	245	212	237	147	211	210	289	41	275	244	168	125	191	240	244	225	221	280	254	207	251	95	192	112	202	231	116	41	41	267	222
12	107	153	220	206	263	219	269	242	228	216	201	222	272	240	240	192	283	276	245	213	240	148	211	208	288	45	275	244	168	124	189	239	245	224	220	283	257	209	251	95	189	112	202	231	111	38	41	267	223
12.25	104	150	221	209	264	221	269	245	232	216	200	223	274	241	244	193	283	278	246	216	241	153	214	213	290	44	277	245	170	123	189	240	244	226	224	281	256	209	256	104	189	117	203	234	118	37	41	268	226
12.5	116	152	223	215	265	223	271	245	232	214	200	227	273	245	241	195	284	278	245	215	237	154	212	212	291	49	276	249	170	128	188	241	247	227	223	283	260	214	256	106	192	121	205	238	120	37	47	269	229
12.75	123	156	227	225	272	229	272	247	243	221	205	229	277	245	246	200	286	279	250	223	248	163	217	222	292	56	280	251	176	131	192	245	248	230	227	284	263	218	261	113	197	128	210	243	122	36	54	272	238
13	122	154	228	231	266	228	274	251	237	219	206	229	275	248	242	202	286	279	245	222	240	161	216	219	290	59	280	253	174	133	191	243	248	232	228	284	263	219	261	116	196	130	211	243	131	41	58	270	235
13.25	133	161	234	245	275	232	272	252	250	224	210	234	280	253	256	207	289	281	255	230	252	170	221	231	294	68	282	258	181	137	194	249	251	236	234	285	268	225	265	132	203	142	217	248	137	39	62	274	247
13.5	131	157	232	245	268	231	276	255	239	218	203	232	276	250	245	203	286	278	245	225	242	165	214	225	292	68	283	258	177	138	191	244	249	232	232	286	266	223	263	130	198	139	213	250	140	38	67	273	241
13.75	137	154	235	251	270	232	277	257	240	221	208	235	277	253	246	205	288	280	246	228	240	171	219	227	293	71	282	256	182	141	191	244	250	234	234	286	267	229	266	135	203	144	216	250	147	41	70	272	243
14	144	155	237	256	273	236	280	258	246	222	209	237	278	254	248	208	288	281	250	232	246	175	220	233	292	78	284	260	182	142	193	248	252	236	237	286	269	231	267	141	205	151	221	253	150	40	78	273	247
14.25	143	157	237	261	273	234	279	259	249	221	209	236	278	254	252	209	289	281	248	232	246	179	219	233	292	82	285	260	183	146	192	247	250	237	237	287	270	233	269	149	206	155	218	254	154	42	80	274	251
14.5	156	163	239	265	278	237	279	260	252	225	211	239	282	259	256	213	291	282	253	234	249	183	221	236	296	87	285	263	188	146	195	251	252	237	237	286	274	235	271	156	211	161	220	257	157	43	82	275	256
14.75	149	159	243	266	275	240	279	265	251	225	213	244	279	260	254	214	289	282	251	236	247	181	222	239	292	88	285	264	189	149	195	250	253	242	243	288	275	237	271	158	211	167	223	259	165	49	90	276	253
15	164	162	244	266	276	242	281	263	253	223	210	243	281	261	253	213	290	284	252	239	250	184	220	237	296	96	285	265	190	150	194	250	253	239	243	288	277	238	274	160	211	168	225	260	161	48	96	276	257
15.25	172	166	245	272	281	244	276	262	261	226	214	248	284	262	263	220	294	285	259	242	260	193	225	248	297	103	287	267	196	154	195	254	254	244	246	289	282	247	278	172	218	175	228	262	167	49	105	278	263
15.5	164	159	244	268	272	241	284	264	252	223	210	246	278	261	249	214	289	282	247	236	246	189	220	242	291	100	285	264	188	154	192	250	254	240	244	288	275	240	277	166	212	170	224	262	172	58	106	276	256
15.75	165	157	248	271	274	242	283	266	252	225	211	246	278	261	252	216	287	281	249	240	247	192	222	243	292	106	285	266	190	157	196	250	252	240	246	288	276	242	276	173	215	174	229	264	177	64	111	275	259
16	167	159	249	272	277	244	284	270	256	225	215	249	280	265	256	218	290	282	248	241	250	192	222	248	293	109	286	268	195	161	194	251	255	243	246	288	279	243	280	179	219	180	230	266	182	69	112	278	260
16.25	179	162	249	273	279	243	282	266	260	223	213	249	284	265	256	221	291	284	254	241	253	197	222	245	295	114	288	267	197	160	195	251	254	242	246	289	279	244	279	184	221	185	229	265	179	66	118	276	264
16.5	175	158	251	272	274	244	283	268	253	221	211	250	280	265	253	220	289	282	248	242	248	193	219	245	293	114	285	267	192	158	192	250	252	240	246	288	280	246	279	185	218	183	227	265	183	76	122	275	260
16.75	186	163	252	274	281	245	284	271	258	223	211	250	284	266	261	221	292	284	252	245	251	198	222	248	296	121	289	271	199	161	194	252	253	241	248	288	282	248	283	191	223	190	231	268	186	77	125	275	267
17	189	163	253	273	281	246	283	270	260	227	213	250	283	267	260	223	292	284	254	245	256	206	224	250	296	125	290	271	199	164	197	253	253	241	248	288	284	249	282	198	225	193	234	267	189	81	129	276	268
17.25	191	163	254	273	281	247	284	271	261	223	211	251	283	269	261	225	292	284	253	247	254	205	223	252	296	127	287	270	200	163	193	253	254	243	250	288	285	249	282	201	226	196	231	266	191	84	134	275	267
17.5	187	158	253	274	275	245	287	271	257	221	209	253	279	267	253	223	289	283	249	246	248	203	220	248	293	128	287	269	198	164	194	251	253	242	250	290	283	248	283	199	225	194	231	268	196	90	139	278	263
17.75	196	166	258	280	284	250	283	272	268	228	219	257	285	272	267	228	295	285	259	251	261	215	228	261	298	139	289	274	210	168	201	257	255	248	254	289	287	254	287	210	234	204	237	271	203	95	146	279	273
18	200	165	260	278	284	252	283	271	269	229	216	259	285	273	267	229	294	286	258	252	260	214	227	261	298	143	288	275	207	168	200	258	256	248	256	288	286	257	285	214	235	207	239	275	204	100	148	279	272
18.25	195	157	256	275	279	247	285	273	260	223	211	256	281	270	255	226	291	285	249	250	251	208	219	252	294	138	289	272	203	166	196	253	253	243	251	290	284	253	283	209	228	201	237	270	203	106	149	277	266
18.5	204	167	261	279	288	254	284	274	266	229	220	259	287	275	268	231	292	287	259	253	259	218	227	259	300	146	290	277	213	171	200	257	256	248	257	289	290	258	289	220	237	214	238	273	210	109	155	278	276
18.75	213	169	262	279	285	252	284	273	268	228	217	259	287	277	266	236	297	290	262	257	265	223	228	261	297	153	290	275	214	174	199	260	257	248	257	291	292	259	288	226	239	214	241	275	212	110	164	278	274
19	208	169	264	281	290	256	285	276	268	231	220	261	289	279	272	236	295	288	260	256	262	221	229	262	302	156	292	278	215	176	201	258	257	251	259	290	293	259	291	228	243	219	243	275	215	117	165	282	278
19.25	202	160	263	277	280	253	287	278	262	229	220	260	283	274	261	235	290	284	252	256	255	218	225	260	295	154	287	276	210	173	199	255	258	248	258	289	286	256	287	225	240	214	242	275	219	123	165	278	269
19.5	202	158	265	276	278	252	287	277	263	230	215	262	280	276	261	232	292	284	252	257	255	220	225	260	295	155	291	274	211	170	198	254	258	247	258	289	286	256	287	228	238	216	241	275	218	126	167	279	269
19.75	206	160	262	278	282	252	287	278	262	230	219	262	284	275	262	235	292	286	253	255	252	220	226	259	298	157	289	275	213	172	202	256	256	246	257	289	288	257	288	229	242	219	243	275	222	130	173	279	272
20	213	162	264	276	284	252	288	276	267	226	215	260	284	277	264	235	294	287	252	255	258	221	223	259	297	156	289	277	213	172	197	254	254	245	257	288	290	258	289	233	241	220	241	276	220	127	174	276	274
20.25	206	161	266	277	279	256	288	280	265	229	216	262	282	276	260	233	293	284	250	257	253	221	225	261	295	162	290	278	213	176	200	256	255	245	259	290	287	258	286	236	243	219	245	276	224	137	179	279	271
20.5	214	163	268	278	282	256	290	279	264	228	218	265	285	280	265	236	294	285	254	258	256	225	227	263	298	167	289	277	216	177	202	255	258	248	262	288	290	261	290	240	245	225	244	277	229	140	184	279	275
20.75	221	168	269	280	289	258	285	278	271	230	219	265	286	281	271	242	295	288	259	260	263	230	229	265	300	171	291	281	222	179	203	258	258	250	263	290	293	262	290	244	251	231	248	278	229	139	185	280	278
21	214	163	267	278	283	254	289	280	265	228	218	264	284	281	265	238	291	284	252	260	256	227	226	264	296	168	290	278	218	177	199	255	258	250	262	290	291	260	289	243	248	229	247	278	231	144	189	278	273
21.25	219	165	267	276	281	255	290	281	269	229	216	262	285	278	262	239	294	286	255	261	259	231	225	262	297	173	291	278	218	178	201	258	259	248	262	290	293	264	289	245	249	227	248	279	232	146	192	278	275
21.5	218	161	268	275	279	253	289	280	261	228	217	265	284	279	261	239	292	285	250	259	253	225	225	260	296	174	289	277	217	177	200	254	256	248	260	290	292	262	289	245	248	226	246	278	231	150	195	276	274
21.75	215	161	269	278	280	255	289	281	264	230	218	264	282	280	261	240	292	285	253	260	255	230	225	261	297	173	290	278	219	179	200	256	258	249	262	291	291	262	290	245	248	231	248	279	235	152	196	276	274
22	217	164	269	278	284	255	287	279	268	228	214	263	286	281	262	241	292	288	255	259	259	232	225	260	299	176	291	280	221	179	199	257	256	246	261	290	293	261	289	249	249	232	247	277	233	148	198	277	277
22.25	210	160	269	276	280	256	289	280	265	227	215	264	282	281	262	240	294	284	249	259	255	233	226	261	296	177	290	278	219	179	200	255	256	248	262	289	291	263	289	248	250	229	249	278	237	156	200	277	272
22.5	216	160	268	274	280	256	288	281	264	228	215	267	284	280	260	240	290	286	251	261	255	231	225	264	294	177	289	280	225	182	200	257	257	247	262	291	290	263	290	249	253	233	249	279	238	157	207	279	272
22.75	221	166	271	278	282	257	290	282	266	228	219	267	285	283	264	242	292	287	253	263	257	232	227	264	300	182	291	282	225	181	201	258	258	248	265	290	294	267	290	251	254	235	254	280	240	160	205	279	277
23	214	162	272	277	281	256	288	282	263	230	220	268	286	281	263	241	292	285	251	262	255	235	228	265	297	180	291	279	224	180	202	256	258	249	267	289	293	263	290	252	253	236	251	280	242	165	210	277	274
23.25	215	163	272	279	285	256	288	282	266	230	219	267	286	284	267	244	293	287	254	264	259	237	226	268	300	184	292	280	229	181	202	258	257	250	268	289	294	264	292	254	258	239	253	280	244	163	209	279	277
23.5	214	163	273	279	282	257	289	283	266	231	219	267	283	283	265	245	294	286	253	264	258	238	227	266	297	184	291	280	228	183	204	258	259	250	268	289	293	265	292	254	257	238	253	280	245	166	211	276	276
23.75	214	165	275	279	284	259	292	284	268	231	221	268	286	285	267	246	294	289	255	264	261	240	229	268	300	186	294	280	230	183	203	260	259	252	269	290	294	266	292	258	259	241	255	282	247	169	216	279	277
24	214	163	274	279	282	257	288	283	265	227	218	267	284	284	265	245	293	288	252	263	257	239	226	266	300	185	291	280	227	183	203	255	257	249	266	289	295	265	291	252	258	238	252	281	244	168	216	277	277
24.25	218	163	272	276	282	257	290	281	268	227	215	265	284	283	263	246	294	289	253	265	260	240	226	266	297	187	293	279	229	183	200	260	258	250	266	292	297	267	292	254	260	241	255	282	245	166	217	276	275
24.5	214	162	274	277	282	258	290	283	268	231	218	267	286	286	263	247	294	288	254	265	259	243	228	267	297	188	291	279	232	185	205	258	259	252	268	290	295	266	293	255	261	241	254	282	247	171	223	278	275
24.75	212	164	276	280	284	259	291	284	268	230	218	268	285	284	266	249	292	287	253	269	259	242	226	270	299	188	290	281	234	183	205	260	259	251	269	290	295	267	292	257	263	243	255	283	249	174	221	278	276
25	225	172	279	283	293	262	291	285	275	235	224	269	293	291	274	251	299	294	262	272	270	248	232	274	305	195	296	286	241	190	207	263	262	255	273	293	300	269	297	260	268	247	258	286	253	173	227	281	286
25.25	222	164	275	276	282	259	291	284	269	231	219	266	283	284	263	250	295	290	256	267	260	244	226	268	297	188	293	282	237	186	202	259	260	251	268	292	295	268	292	255	264	243	257	285	250	174	226	278	278
25.5	214	162	277	279	284	259	289	284	270	232	219	268	284	286	267	249	294	287	255	268	259	247	227	270	300	189	291	282	237	185	202	259	261	251	271	290	296	269	293	258	264	245	256	284	250	178	225	277	279
25.75	224	170	276	281	288	260	289	284	274	232	222	267	288	289	268	251	297	292	258	270	267	249	228	269	303	190	293	283	242	186	204	262	259	251	272	289	298	271	294	260	267	245	258	284	254	174	227	279	282
26	220	166	276	277	282	259	291	282	269	231	220	268	286	286	266	250	295	289	255	269	259	247	227	267	298	188	293	281	239	186	202	260	260	254	269	291	297	270	292	256	265	244	258	285	253	177	230	278	279
26.25	224	168	278	279	288	258	291	283	274	232	217	268	289	288	269	251	297	291	258	270	265	248	227	270	301	191	294	284	243	186	204	260	260	252	270	288	298	270	294	260	269	246	260	284	253	177	229	278	283
26.5	220	165	279	280	285	259	293	286	268	232	220	269	288	287	267	251	295	291	255	270	260	246	230	269	301	188	294	283	240	187	206	261	261	252	272	291	299	269	293	258	267	246	260	284	252	181	232	277	278
26.75	212	161	279	279	284	259	290	284	267	231	218	267	285	287	266	250	294	288	254	270	259	247	230	269	300	186	292	281	240	187	201	258	260	252	272	288	295	269	293	257	267	245	258	284	254	180	232	277	277
27	216	165	278	279	287	262	290	286	270	235	222	270	288	289	269	253	295	289	256	271	264	252	232	272	302	190	296	282	244	188	205	262	262	253	274	290	298	269	294	260	269	250	262	287	256	184	233	280	280
27.25	212	162	279	279	284	260	291	284	269	231	220	268	286	288	267	250	294	289	253	269	261	249	229	269	299	187	294	283	242	188	205	259	259	252	273	289	297	269	293	257	269	247	259	285	256	185	232	279	278
27.5	228	173	278	281	291	262	287	282	278	233	221	269	290	291	275	257	301	298	265	274	273	254	230	275	304	192	295	285	251	193	202	266	261	253	274	291	300	273	296	261	274	250	263	287	258	182	237	279	285
27.75	223	170	282	282	289	264	292	286	275	232	222	270	289	291	274	255	297	293	258	273	267	253	229	272	303	191	295	285	248	190	204	262	260	253	276	290	300	272	294	262	274	250	261	288	257	183	232	278	285
28	222	171	282	282	293	263	289	281	277	234	224	270	288	291	278	256	299	293	263	274	270	256	233	275	305	192	295	285	252	188	206	264	260	255	275	290	301	271	294	262	275	252	264	286	258	184	234	279	287
28.25	218	164	279	277	285	259	292	285	272	231	220	268	286	289	265	253	297	292	257	272	263	252	227	271	298	187	293	284	249	191	204	261	260	252	272	291	296	272	294	258	271	250	262	287	255	186	234	277	280
28.5	215	163	281	279	285	261	292	286	269	233	219	269	286	289	270	254	297	289	253	270	263	250	229	272	299	187	293	283	249	185	202	262	261	254	274	289	300	271	292	258	273	250	261	286	256	187	232	277	279
28.75	214	164	282	279	285	260	292	286	271	232	222	269	286	290	271	253	296	290	256	275	263	254	231	271	301	188	295	284	250	188	205	263	261	254	276	289	298	272	294	260	274	250	263	288	258	189	234	278	281
29	214	164	280	279	284	260	291	286	272	233	221	269	285	290	269	255	295	290	256	272	261	253	230	270	301	187	295	283	249	191	203	261	260	253	274	288	299	271	294	258	273	249	262	287	257	188	234	276	280
29.25	213	165	281	279	285	259	292	285	269	232	220	268	284	290	267	251	296	290	252	272	262	254	230	271	300	185	294	283	249	188	205	261	260	252	274	288	297	272	293	257	274	248	262	284	256	188	231	277	280
29.5	226	170	283	282	290	265	292	287	276	234	220	268	289	292	275	257	299	297	260	275	268	257	230	273	304	191	296	285	257	192	205	266	261	254	274	288	302	274	297	263	277	252	264	287	257	186	237	276	286
29.75	223	170	285	281	288	265	292	286	277	233	220	269	289	293	273	258	298	295	260	275	268	255	229	273	304	190	296	284	256	192	205	264	261	253	274	291	300	273	295	262	278	251	264	286	258	186	236	278	284
30	226	171	282	282	291	265	289	286	278	232	223	270	292	293	275	257	301	296	263	275	271	256	229	274	305	191	296	286	258	194	206	263	260	254	276	290	303	274	298	259	279	251	268	287	259	188	236	277	287
30.25	221	167	281	277	285	260	293	287	274	233	219	269	287	290	269	256	298	292	255	276	264	254	228	273	298	187	295	282	254	192	204	263	260	253	275	290	299	273	294	257	275	248	265	287	257	190	236	276	281
30.5	229	170	284	282	292	265	291	287	278	235	223	268	290	294	276	258	303	298	262	278	269	260	231	274	306	193	295	285	261	193	204	266	261	254	276	291	302	275	296	260	281	251	267	287	258	186	237	276	285
30.75	215	161	283	279	285	259	292	287	269	233	223	269	286	292	270	254	297	290	254	274	261	254	229	273	301	187	294	283	257	191	206	261	262	253	275	290	300	273	295	259	275	250	265	286	257	194	234	277	281
31	228	172	284	283	291	264	290	285	278	234	223	269	291	296	277	261	302	298	261	277	270	260	230	275	305	194	298	287	260	193	205	265	261	253	276	290	304	276	298	263	284	250	268	288	258	186	236	277	286
31.25	230	176	286	285	293	266	288	287	282	235	223	271	292	295	279	262	302	301	264	280	274	263	233	278	307	194	297	290	266	195	208	268	263	257	278	292	304	278	298	265	284	251	270	291	260	187	239	280	290
31.5	229	174	287	285	292	267	291	287	278	233	224	273	292	297	280	260	303	298	262	279	271	259	232	276	307	194	298	289	265	194	206	267	261	256	278	289	303	279	299	264	284	253	268	291	259	189	237	278	290
31.75	218	167	285	281	288	263	291	287	272	235	223	270	289	292	273	257	300	294	255	277	266	259	232	273	304	191	296	287	262	192	209	263	263	254	278	289	301	275	295	261	280	251	268	289	258	191	236	276	284
32	218	166	283	279	284	260	292	287	273	235	222	269	286	291	268	258	298	291	254	276	263	258	230	272	301	189	294	286	262	192	204	263	260	254	276	289	301	274	295	258	279	249	268	289	257	192	238	276	283
32.25	223	170	283	281	291	265	291	287	279	236	223	271	288	294	273	261	302	298	262	280	271	262	230	276	304	189	297	286	268	194	205	267	262	256	278	291	301	274	297	262	282	251	268	288	259	190	239	278	285
32.5	231	174	286	284	294	264	291	289	280	235	223	271	292	296	280	262	302	298	263	280	271	262	234	277	307	192	297	288	268	193	207	267	262	257	281	289	304	279	298	263	286	252	271	290	260	190	238	276	290
32.75	230	173	285	282	293	264	290	286	280	234	221	270	292	296	279	261	304	300	262	280	271	262	233	276	305	192	297	287	268	194	207	265	262	256	279	291	303	279	296	264	286	251	272	290	259	188	239	280	289
33	218	166	285	280	285	262	292	288	272	233	219	269	286	293	272	258	297	293	256	277	261	257	229	273	303	189	296	285	265	192	207	263	262	254	278	290	299	277	296	260	282	249	267	288	256	192	235	275	283
33.25	227	173	288	283	295	265	289	287	280	233	225	272	291	297	279	262	302	299	263	280	270	262	233	277	307	192	299	288	270	196	207	267	264	255	278	289	303	280	299	263	285	250	270	288	258	189	236	277	290
33.5	215	164	285	281	286	262	293	289	273	235	222	273	288	295	274	260	298	291	256	279	265	261	231	275	304	188	293	286	265	191	208	263	263	256	279	289	301	275	294	261	283	251	268	287	258	194	237	275	284
33.75	225	170	285	281	291	266	294	288	279	236	225	272	290	294	276	262	304	297	262	280	270	261	232	277	304	191	299	288	270	195	207	265	264	256	280	292	304	278	296	262	286	251	270	290	259	190	240	278	286
34	226	172	285	282	290	265	291	287	281	234	223	270	290	296	277	261	303	298	262	281	272	263	231	277	305	192	297	288	269	194	207	266	261	255	278	291	303	278	297	264	287	250	271	290	257	189	239	278	290
34.25	220	165	284	280	285	261	292	287	274	231	219	269	287	291	271	258	299	293	257	278	263	260	228	274	301	186	296	286	268	192	205	265	260	251	279	290	300	278	296	258	284	247	271	288	257	192	236	275	284
34.5	230	174	286	284	291	265	289	287	282	237	223	272	290	296	279	263	303	299	263	281	272	262	233	277	308	193	296	287	273	195	209	267	262	257	281	290	305	281	299	262	287	250	272	290	258	189	240	276	290
34.75	228	174	287	284	294	265	291	288	280	234	224	270	291	298	281	261	304	299	262	282	271	265	232	279	307	193	298	288	274	196	207	266	264	255	279	291	305	282	298	262	287	251	271	292	259	189	239	278	290
35	232	175	286	283	294	267	291	288	281	236	225	271	294	298	280	265	306	301	264	284	273	265	234	279	307	194	299	289	276	195	208	268	264	258	282	290	306	280	301	265	291	251	273	290	261	191	239	278	292
35.25	229	176	286	282	292	265	289	286	282	236	222	270	292	296	280	264	307	300	264	283	273	266	231	277	306	194	298	286	276	197	209	268	262	256	279	291	303	281	299	264	289	250	271	291	259	190	240	277	291
35.5	229	171	288	281	292	267	290	289	280	235	222	270	291	298	277	261	305	300	262	283	271	266	233	278	306	191	297	289	274	195	207	267	263	255	278	290	303	280	297	263	290	249	273	291	258	190	242	277	290
35.75	224	167	287	283	290	265	291	290	276	238	225	275	286	296	279	263	301	294	260	281	267	265	234	280	306	190	295	287	276	195	210	268	266	259	282	289	304	277	296	263	288	254	272	291	263	193	240	279	287
36	226	172	286	282	291	266	292	288	281	234	224	273	289	296	277	263	304	298	261	282	272	267	233	279	304	191	299	288	277	194	206	269	263	257	281	291	304	280	297	263	291	250	272	290	262	190	242	279	287
36.25	229	175	287	284	294	267	289	289	282	235	222	272	291	298	281	267	306	302	265	284	272	267	231	280	305	193	299	290	278	197	208	269	266	257	281	291	302	283	299	264	292	250	274	292	259	192	240	277	290
36.5	231	174	287	283	294	266	291	288	284	236	224	272	291	298	282	266	306	302	264	286	272	266	234	280	306	196	299	289	279	195	208	269	265	257	281	290	305	281	301	264	291	249	274	292	261	191	241	279	293
36.75	218	167	289	284	290	263	294	291	277	236	226	273	288	299	279	262	304	296	259	284	270	266	234	281	305	191	298	289	277	197	211	269	267	257	283	292	303	284	300	263	292	251	273	294	262	197	240	276	288
37	217	167	288	281	286	265	291	290	274	233	222	273	287	293	275	261	298	293	256	282	263	264	230	277	304	188	297	287	275	194	208	265	264	253	280	292	302	281	296	261	288	251	275	291	260	194	239	276	284
37.25	229	173	288	283	294	264	289	289	280	233	220	269	291	298	281	264	305	299	262	283	271	266	231	278	306	193	299	290	280	194	206	266	263	257	280	293	305	283	301	265	290	248	274	290	260	188	239	277	292
37.5	219	166	288	282	291	265	291	289	275	235	222	273	288	298	276	260	301	295	259	283	265	266	232	278	306	190	297	286	278	192	209	265	264	256	280	288	303	281	299	261	290	248	273	289	261	193	237	275	286
37.75	217	167	288	281	287	265	293	292	279	238	225	275	287	299	277	261	303	295	258	284	269	269	235	279	305	188	298	289	278	196	211	268	266	256	284	291	305	282	298	263	289	251	274	293	261	197	241	277	284
38	214	163	288	280	288	263	291	290	276	233	220	272	285	297	277	259	300	294	256	283	267	265	232	277	303	185	296	286	279	194	208	266	263	257	281	289	301	281	297	261	290	247	274	291	259	192	237	276	285
38.25	221	168	289	280	287	265	292	292	279	236	222	271	287	295	273	261	303	295	257	282	266	268	230	279	301	189	299	289	279	196	208	266	264	255	281	291	303	282	298	262	292	250	275	292	260	195	241	277	286
38.5	216	164	287	282	288	267	290	293	278	236	225	272	287	296	275	260	302	294	256	283	265	266	234	280	304	188	299	288	281	196	211	266	265	256	284	290	302	281	296	262	291	252	276	292	262	195	240	278	284
38.75	231	173	289	281	294	266	290	290	284	234	224	273	290	299	281	266	306	302	265	287	275	271	235	279	306	195	300	289	284	197	208	270	265	259	283	292	304	283	303	265	294	246	277	293	261	191	241	276	291
39	217	167	289	282	289	265	291	290	277	234	224	271	288	296	279	262	299	294	259	283	267	265	234	280	305	188	297	286	280	193	207	265	266	257	281	290	303	283	300	261	291	249	274	290	259	190	237	275	286
39.25	219	167	288	281	287	264	291	293	277	235	223	275	285	296	275	262	301	293	256	281	265	266	232	277	301	186	298	287	281	195	208	267	265	257	281	291	301	282	298	261	291	249	276	293	261	196	239	277	285
39.5	229	173	289	282	293	265	290	289	281	234	224	271	289	299	283	264	304	298	263	285	269	267	232	276	309	191	300	288	283	195	207	268	264	255	279	289	304	283	301	265	294	247	277	292	260	190	238	275	288
39.75	234	178	290	282	295	269	289	290	285	237	225	275	292	300	286	269	309	303	267	288	275	273	236	282	309	196	300	291	288	197	209	272	267	259	284	291	307	286	303	267	297	249	278	294	262	191	243	278	294
40	221	164	290	279	289	262	289	290	277	234	221	272	286	298	277	263	303	296	257	284	266	267	230	278	304	186	299	290	282	195	206	264	263	254	281	289	303	283	299	262	294	245	275	292	257	192	241	274	286
40.25	228	173	289	282	293	267	290	291	284	237	224	276	289	298	283	265	307	300	263	288	273	271	233	280	306	194	300	289	288	198	210	269	264	257	282	292	305	282	302	264	297	248	278	292	260	191	241	277	291
40.5	232	170	289	282	291	267	288	288	280	235	223	273	292	301	284	263	306	298	263	287	271	269	234	280	307	191	297	291	285	197	208	270	265	257	281	289	306	282	299	264	293	249	275	292	261	191	240	277	291
40.75	230	174	289	282	295	267	290	289	282	237	225	274	291	300	287	266	306	298	265	287	272	270	234	277	308	195	299	289	289	196	209	269	265	257	284	291	305	284	302	266	296	247	275	292	261	191	239	275	293
41	230	172	290	283	293	268	288	290	283	238	225	274	291	300	285	268	308	299	267	288	273	272	233	282	307	192	299	290	287	195	209	270	266	258	282	290	305	285	300	263	296	250	277	293	262	191	242	277	293
41.25	231	171	289	283	296	267	290	291	282	238	223	273	289	299	282	266	307	298	264	286	272	272	236	281	305	190	297	289	287	198	209	268	265	258	284	291	304	286	302	262	296	246	279	291	260	191	241	277	290
41.5	228	172	292	283	295	270	289	290	282	235	226	273	291	300	288	265	308	298	264	286	272	270	237	281	309	193	299	290	289	196	211	270	265	257	283	288	306	286	301	264	296	248	277	291	263	194	239	277	291
41.75	233	175	290	281	294	268	289	291	282	236	223	273	290	299	284	267	308	299	264	289	273	271	236	280	308	193	298	288	290	198	207	269	265	259	284	290	305	284	302	265	299	247	279	294	260	192	241	277	291
42	218	164	291	278	286	266	288	291	277	236	222	274	285	296	276	263	302	291	255	282	264	268	232	279	302	186	297	287	285	196	209	268	266	256	281	292	302	284	299	263	293	249	277	290	260	194	241	274	284
42.25	223	168	289	280	287	266	290	292	279	235	223	274	284	299	276	266	304	294	258	285	265	270	231	280	301	191	297	288	287	197	208	266	265	259	283	292	302	284	299	263	295	249	279	294	261	194	243	276	286
42.5	215	165	290	278	288	266	288	291	279	237	223	272	285	297	280	263	305	294	258	285	267	269	234	280	302	188	297	286	288	196	210	267	266	257	283	290	301	283	298	264	295	250	275	293	261	194	240	276	286
42.75	230	172	290	281	294	269	287	292	284	235	221	272	288	301	285	267	309	299	266	289	272	273	235	282	306	194	298	290	292	197	208	270	265	258	284	291	305	285	301	266	297	246	280	293	262	191	242	276	292
43	219	166	290	278	288	263	287	293	279	234	221	272	284	297	276	264	304	294	257	284	264	268	232	278	303	188	297	288	286	195	210	267	265	256	282	292	301	282	299	262	295	247	279	292	259	195	240	277	285
43.25	233	176	293	284	296	271	289	290	284	237	226	275	293	300	290	269	308	301	269	290	276	273	235	283	309	194	300	292	292	198	212	273	264	257	286	290	307	286	303	268	299	249	280	292	263	192	241	277	294
43.5	228	170	291	281	294	268	288	292	282	236	223	275	289	301	284	266	308	298	264	289	274	272	234	280	308	192	299	289	291	195	211	270	266	259	283	290	306	286	301	266	299	249	279	292	263	192	243	276	292
43.75	224	167	292	281	290	264	288	293	276	236	225	274	285	301	281	265	302	293	260	286	264	269	234	280	306	188	296	289	290	195	210	269	265	256	283	289	302	287	299	262	297	250	280	292	261	198	241	274	288
44	228	168	289	277	290	267	288	292	281	238	223	274	284	301	280	265	306	295	260	286	270	270	234	281	303	190	298	291	291	196	208	268	265	257	284	290	303	285	299	264	297	247	280	291	260	194	243	277	289
44.25	231	173	292	281	294	269	289	291	286	237	222	274	290	299	285	268	308	299	265	290	273	275	235	282	306	191	300	293	294	198	210	271	266	261	285	293	304	285	301	266	299	247	280	293	263	191	243	277	290
44.5	229	170	292	281	292	269	288	291	283	238	226	276	288	302	285	270	308	298	263	291	272	273	233	281	306	193	300	291	293	195	210	271	267	259	283	290	303	286	301	266	299	247	279	292	264	193	242	277	291
44.75	219	163	292	278	288	265	285	291	278	234	225	273	283	301	281	263	303	293	260	286	267	270	234	283	302	187	296	287	290	197	211	267	265	258	285	288	300	288	299	266	299	247	279	291	261	197	240	276	288
45	230	173	294	281	295	269	287	292	284	238	225	276	288	301	288	268	308	296	266	289	272	272	236	282	308	191	298	291	294	197	210	273	266	260	283	289	304	287	302	266	300	248	279	292	263	190	240	277	293
45.25	225	172	293	280	293	268	288	293	286	237	224	274	287	300	286	268	308	297	265	289	272	273	234	285	304	192	299	291	294	198	209	270	266	258	285	291	302	286	301	265	299	245	281	294	262	193	242	278	289
45.5	224	166	290	279	287	267	286	292	279	236	225	274	284	299	283	264	301	292	260	287	267	270	235	281	304	189	296	289	292	197	212	268	265	256	284	290	302	287	300	263	298	251	279	290	262	197	240	275	288
45.75	219	166	291	278	287	269	286	293	280	238	226	275	284	300	282	266	303	293	258	287	267	272	235	283	304	189	298	290	293	198	213	268	268	258	285	289	300	288	298	265	301	250	280	294	263	199	243	278	287
46	231	172	294	281	294	270	288	293	284	237	222	274	288	300	286	270	309	299	265	291	273	274	235	282	306	192	297	291	296	199	209	271	266	259	285	292	304	287	302	267	302	244	281	294	262	192	242	278	293
46.25	221	165	292	281	287	266	284	293	280	236	228	275	281	302	283	267	303	292	260	287	268	273	237	282	306	191	297	288	296	197	213	270	266	260	285	289	299	290	300	265	300	251	280	292	262	199	242	278	288
46.5	231	173	294	280	294	269	286	290	285	239	225	275	288	302	289	269	308	300	266	291	273	274	237	281	307	194	299	291	297	197	209	271	265	257	286	291	303	288	303	267	301	245	280	293	261	192	242	276	294
46.75	227	170	291	279	292	268	285	291	284	235	224	275	287	299	284	267	310	297	262	289	272	272	233	280	306	193	298	290	297	196	209	273	264	257	284	290	304	288	303	264	302	244	281	293	262	192	241	276	294
47	230	170	294	278	292	270	285	291	285	239	224	275	287	300	285	271	310	296	265	290	272	274	235	282	306	190	298	292	296	198	210	271	266	258	286	290	302	287	303	267	301	245	281	292	262	192	243	277	291
47.25	215	162	293	277	286	266	283	293	281	238	224	274	280	299	281	267	304	290	260	288	266	273	236	281	301	189	296	288	294	196	210	269	267	259	285	291	297	288	300	263	298	249	280	292	264	198	243	276	285
47.5	230	171	292	279	295	268	285	292	284	235	221	274	288	301	288	270	310	298	267	291	273	274	234	281	306	193	299	290	299	197	209	271	266	259	284	289	302	288	303	265	302	244	281	291	260	190	243	276	293
47.75	230	173	293	280	294	269	285	294	287	238	224	275	287	301	286	271	309	299	266	290	275	277	235	286	304	193	299	291	298	199	208	273	267	260	287	291	301	288	301	268	301	242	284	294	264	192	245	277	293
Data File	C:\Program Files\Biolog\OL_DC_23\PMX\Data_2024\03\PMX_441_240315_B_01.OKA
Set up Time	Mar 15 2024 4:13 PM
Position	1-A
Plate Type	PM 1-
Strain Type	---
Sample Number
Strain Name	111
Strain Number	s. agona
Other
Hour	A01	A02	A03	A04	A05	A06	A07	A08	A09	A10	A11	A12	B01	B02	B03	B04	B05	B06	B07	B08	B09	B10	B11	B12	C01	C02	C03	C04	C05	C06	C07	C08	C09	C10	C11	C12	D01	D02	D03	D04	D05	D06	D07	D08	D09	D10	D11	D12	E01
0	78	68	61	65	62	59	64	62	63	64	65	68	67	57	54	55	55	56	54	65	58	59	62	65	58	49	51	63	77	52	47	52	53	57	61	59	70	47	45	48	45	47	50	46	53	48	52	82	49
0.25	76	68	63	63	58	58	61	59	60	61	63	68	66	63	56	56	55	55	56	63	60	54	58	63	60	50	48	65	74	52	50	55	54	53	60	59	61	53	48	47	51	49	53	50	55	51	51	73	54
0.5	83	77	68	65	63	60	69	65	65	68	69	72	74	66	60	58	55	56	58	68	62	60	63	67	69	56	51	67	74	52	51	56	56	57	63	63	68	54	51	51	50	50	53	49	53	51	56	79	58
0.75	84	76	69	67	65	62	67	64	65	68	67	72	71	65	62	61	59	60	61	65	60	59	63	66	67	56	53	69	76	55	57	59	57	56	62	62	61	58	51	52	55	52	54	54	55	54	54	71	59
1	83	77	66	67	59	61	69	66	64	66	69	67	74	65	58	56	57	56	55	68	59	58	60	63	68	54	52	64	69	51	49	55	56	55	60	59	65	50	47	48	48	47	51	48	51	49	51	71	59
1.25	84	82	72	67	73	64	75	69	70	71	70	73	81	78	67	63	60	63	65	70	70	61	66	71	75	60	63	70	76	55	55	61	63	62	65	66	76	61	57	57	56	55	53	57	57	55	58	74	72
1.5	90	93	80	76	91	73	92	81	83	79	81	85	85	95	96	73	66	71	90	78	90	67	73	83	89	67	87	83	81	62	65	76	75	73	75	72	93	79	67	67	76	65	58	72	67	65	66	81	86
1.75	91	97	88	78	97	80	101	87	86	85	84	100	91	102	113	76	71	76	107	82	104	72	84	88	92	70	98	92	88	63	70	83	78	85	82	78	103	84	75	68	80	66	64	85	69	71	67	86	89
2	92	99	94	80	107	92	111	94	92	93	91	119	101	118	125	80	78	80	122	85	111	74	89	90	96	69	106	99	88	69	73	86	83	95	86	84	112	87	83	70	89	65	68	98	69	66	69	90	92
2.25	93	107	93	80	113	100	121	100	98	101	93	134	110	135	142	91	83	84	139	90	121	75	96	99	100	71	115	112	94	72	82	92	87	110	92	92	122	91	92	71	95	68	79	112	72	69	71	96	94
2.5	96	105	100	80	117	102	129	107	103	107	97	143	116	142	152	96	86	91	150	96	130	73	100	101	108	70	125	122	97	75	85	99	89	124	101	98	134	95	100	70	100	66	87	124	70	67	72	102	99
2.75	95	112	105	83	125	106	139	113	106	114	103	153	124	152	164	103	91	94	166	102	139	80	103	105	113	77	136	134	101	81	90	105	96	137	105	104	145	95	111	74	108	70	96	135	75	71	73	107	103
3	97	115	107	83	126	108	146	117	114	115	106	161	132	153	173	105	93	96	179	106	148	79	108	108	115	71	147	141	102	79	90	110	99	146	109	112	150	97	115	73	113	68	103	142	73	69	71	112	103
3.25	92	118	110	84	136	116	155	122	121	117	111	174	143	156	182	106	96	103	189	109	156	79	112	114	141	72	157	149	108	82	99	117	103	152	112	117	158	96	122	75	120	69	109	147	73	72	71	117	107
3.5	100	129	122	89	146	126	167	132	133	134	118	188	163	165	193	117	107	111	206	119	166	83	120	120	190	78	172	160	119	94	105	127	117	163	121	132	170	103	133	80	128	73	119	158	79	76	77	118	117
3.75	98	130	126	90	154	129	177	134	138	137	122	195	175	170	203	120	109	116	217	125	173	84	121	122	205	78	181	162	119	97	114	134	121	169	124	136	176	101	137	80	131	74	126	164	78	77	75	127	117
4	99	133	136	87	160	134	186	137	145	140	126	199	183	173	211	125	115	159	224	130	182	82	129	122	216	77	189	166	125	99	119	140	134	170	126	142	188	105	144	78	135	75	131	171	78	77	75	129	119
4.25	97	139	147	85	167	136	191	142	150	148	128	201	194	175	214	128	121	190	230	131	185	81	133	124	224	74	195	172	127	99	126	146	150	171	126	148	192	102	148	76	139	69	135	174	75	74	73	132	120
4.5	99	151	163	90	177	151	201	147	157	153	137	208	206	183	221	135	149	216	238	141	196	85	142	127	237	80	205	181	131	108	140	153	167	174	133	160	204	108	153	81	149	75	140	181	79	77	78	141	127
4.75	100	162	175	91	188	155	211	154	168	161	147	211	219	184	230	145	172	232	246	149	201	84	153	132	243	80	214	188	139	113	158	162	180	182	139	168	208	113	157	78	155	75	146	182	80	77	79	148	128
5	99	176	178	89	196	164	216	161	170	166	155	213	227	191	235	153	186	243	250	155	208	85	165	133	249	79	221	194	141	119	174	168	191	187	145	177	216	117	163	80	158	73	151	187	80	76	79	150	135
5.25	101	185	183	92	206	173	223	167	180	175	169	218	234	190	240	165	198	251	256	167	211	87	175	141	254	81	230	198	145	122	191	178	200	193	150	188	227	120	167	81	165	76	154	189	82	77	78	164	139
5.5	100	195	197	91	216	184	231	172	187	181	180	224	244	198	244	176	209	256	262	177	220	89	189	142	260	83	235	205	150	129	206	184	208	199	155	194	235	124	171	83	170	77	161	197	83	81	80	188	143
5.75	102	200	204	99	227	195	237	179	191	192	189	227	250	203	250	185	218	262	267	186	224	90	199	143	264	87	242	213	155	136	220	193	218	203	164	204	240	130	177	85	175	81	165	202	86	82	84	199	150
6	107	203	212	107	236	205	245	186	197	198	197	229	259	208	250	194	226	264	269	195	230	93	203	150	271	88	248	219	157	142	225	197	222	207	174	210	244	136	182	88	181	81	169	207	88	85	83	208	155
6.25	107	205	221	112	241	217	250	193	202	204	204	232	265	215	253	202	232	269	273	202	237	93	209	153	276	87	253	224	165	152	232	204	230	212	190	222	251	144	188	88	186	84	173	210	87	86	84	218	159
6.5	101	204	224	119	244	221	252	193	204	207	207	233	269	215	252	203	237	270	270	208	238	94	209	152	278	84	257	228	161	153	233	204	231	213	196	225	251	140	187	83	185	80	171	212	84	80	83	220	162
6.75	106	208	223	127	255	230	257	202	210	217	210	236	276	227	254	211	246	274	273	216	244	94	214	159	282	91	259	231	166	160	240	212	238	219	208	229	255	148	192	87	192	83	178	216	87	84	83	229	168
7	108	211	234	135	260	236	264	205	216	223	215	241	280	235	255	219	251	277	274	223	248	96	219	162	287	89	264	239	171	164	246	216	241	227	222	239	260	156	200	90	198	86	181	221	89	87	89	231	174
7.25	108	211	237	144	265	241	266	209	222	228	219	244	284	237	257	220	256	281	277	229	252	97	221	167	291	91	269	242	172	169	248	220	244	230	229	246	263	161	203	88	201	85	185	223	91	86	87	232	180
7.5	108	212	241	151	267	243	269	215	223	230	219	246	289	242	257	222	260	282	276	236	253	99	223	170	292	90	271	246	174	174	249	224	246	234	236	256	265	167	206	90	201	85	188	227	91	88	85	236	187
7.75	108	209	243	152	270	246	271	216	225	232	221	248	289	244	257	223	264	284	275	238	258	99	222	170	293	90	273	250	174	173	250	223	247	236	237	265	267	171	210	87	205	82	188	230	93	87	85	238	187
8	107	209	246	160	274	249	274	222	230	236	222	251	293	247	258	227	267	288	276	243	260	101	227	173	295	92	274	252	174	179	249	228	249	242	241	274	270	174	217	93	205	81	190	235	97	86	87	241	194
8.25	109	211	251	169	277	253	279	228	231	238	225	252	297	254	258	232	271	291	279	249	262	106	229	179	299	94	276	257	179	183	254	233	252	245	245	284	273	180	224	97	210	88	196	239	106	88	91	245	201
8.5	111	216	253	181	283	257	281	234	238	244	230	256	300	259	261	238	276	293	279	253	264	113	232	186	301	93	281	262	183	189	253	236	255	249	248	289	275	187	230	102	214	90	199	243	108	91	91	247	207
8.75	107	212	255	183	281	256	281	233	239	241	228	255	298	261	258	234	277	293	278	253	264	112	229	190	299	92	281	265	182	189	254	237	257	251	249	291	275	189	230	103	213	90	200	243	107	88	86	247	209
9	107	214	258	189	287	260	281	240	244	243	231	258	300	265	261	239	281	294	280	257	268	116	232	194	300	91	281	265	184	192	256	242	257	253	253	292	277	191	236	109	217	96	201	245	110	85	90	249	215
9.25	107	216	258	197	287	262	286	241	245	245	231	261	301	268	263	241	283	296	279	260	268	122	233	197	300	93	284	268	186	196	257	244	259	256	254	296	279	197	240	114	221	101	205	250	116	86	92	252	221
9.5	109	214	262	202	287	262	288	245	247	246	234	261	302	268	264	242	287	298	282	264	271	124	237	202	302	92	284	273	189	201	257	248	260	260	256	298	281	202	247	117	223	106	208	255	121	88	92	258	228
9.75	111	215	263	210	290	263	289	249	248	248	236	264	306	271	265	243	289	300	281	266	269	128	236	207	304	94	286	275	191	202	258	250	261	261	258	300	281	208	254	124	226	111	211	256	124	88	90	257	231
10	111	217	267	216	291	265	290	252	254	251	235	266	305	271	266	247	295	302	280	267	273	133	239	211	305	94	287	277	192	202	259	251	263	265	260	302	284	210	262	128	228	117	210	258	129	91	93	263	237
10.25	112	217	269	223	292	268	293	257	257	253	238	269	308	273	267	247	295	305	284	269	276	135	241	216	307	97	287	281	194	204	260	252	267	267	261	306	285	216	266	137	231	123	216	263	134	92	94	268	242
10.5	110	218	269	230	293	269	293	259	257	255	239	270	309	274	268	248	296	305	283	271	274	144	241	219	305	96	289	281	195	204	260	255	267	269	262	304	285	220	272	142	233	127	216	266	137	92	95	267	244
10.75	109	220	270	235	294	269	293	262	259	254	242	270	309	274	269	249	298	305	282	271	275	145	240	223	306	98	288	282	197	203	258	255	265	267	265	305	287	224	274	146	233	130	216	266	141	91	94	267	248
11	109	219	271	241	294	272	293	265	263	256	240	273	309	275	266	250	296	306	283	274	273	146	242	226	304	100	288	283	196	206	259	259	266	270	265	305	287	226	278	151	234	134	219	266	142	93	94	271	252
11.25	113	222	274	249	298	273	295	269	267	259	245	277	311	280	270	253	303	309	285	277	277	154	245	233	307	107	293	285	201	210	262	263	269	272	269	310	289	230	282	157	241	144	223	271	152	94	100	274	259
11.5	110	220	273	253	296	274	296	271	270	258	241	275	312	278	267	255	304	308	285	277	277	158	246	235	307	110	292	286	203	212	261	264	268	273	269	308	292	234	284	163	241	147	224	275	154	93	99	278	261
11.75	111	220	275	258	295	274	297	271	270	260	245	278	311	278	269	253	304	309	285	278	275	162	244	237	307	113	292	287	202	214	261	263	269	274	270	306	291	235	286	169	242	152	226	275	161	95	100	279	264
12	113	220	277	261	296	273	298	272	271	259	245	278	311	279	270	255	302	309	283	278	278	164	245	239	306	115	292	288	202	213	260	263	270	273	270	307	292	240	286	175	244	154	227	277	161	95	106	280	265
12.25	116	221	277	266	298	275	297	275	273	260	246	279	313	282	270	256	304	310	285	279	278	170	244	242	307	122	292	288	205	216	263	267	269	275	273	309	293	241	289	180	246	163	227	278	165	92	109	281	269
12.5	116	224	279	269	298	275	299	277	276	261	246	282	315	283	270	258	304	311	286	281	279	172	246	245	308	127	293	291	207	217	264	267	273	275	274	310	293	245	291	185	250	168	229	283	171	97	116	285	271
12.75	113	221	279	272	298	276	298	281	278	264	247	280	314	283	269	258	305	311	286	282	279	175	244	250	308	130	293	291	207	218	262	265	271	277	272	309	294	249	292	188	249	170	231	283	177	96	120	285	274
13	113	221	281	277	298	278	300	279	278	262	249	281	314	282	271	258	305	311	287	281	278	179	244	251	308	134	294	291	210	218	261	267	269	274	274	310	295	247	292	193	253	175	233	284	179	95	123	286	276
13.25	116	220	282	284	298	280	300	281	280	262	247	283	313	285	272	262	306	311	286	283	280	182	247	252	307	137	295	292	212	220	263	268	270	277	275	311	296	251	295	201	253	180	235	285	183	98	131	289	278
13.5	114	221	285	288	296	276	300	283	281	261	247	282	313	284	271	260	304	311	287	282	280	182	245	255	309	140	295	293	210	219	262	266	269	274	274	309	295	253	296	202	255	183	236	286	185	95	135	288	279
13.75	114	223	283	292	299	276	302	284	283	262	248	282	314	285	270	261	306	310	286	284	279	189	247	258	307	146	295	295	211	222	261	269	272	277	277	310	296	253	296	207	258	189	238	287	190	101	140	290	283
14	117	224	286	296	298	280	303	286	287	264	249	286	316	287	272	264	307	313	288	287	281	194	248	261	309	152	296	296	217	225	265	272	274	278	278	312	299	258	298	216	259	195	241	290	198	100	149	292	284
14.25	115	223	285	300	299	281	302	286	287	262	250	285	315	287	273	262	307	313	287	286	279	193	245	261	309	153	297	296	215	224	263	271	270	277	277	312	297	258	297	214	262	196	242	289	200	99	151	291	284
14.5	117	223	287	303	300	280	304	287	287	263	249	287	316	285	274	264	308	314	288	286	281	198	248	263	310	159	298	295	219	225	263	268	273	278	277	313	297	260	299	219	263	202	240	290	204	100	159	292	288
14.75	114	223	285	304	300	280	301	287	287	264	245	284	317	287	273	263	308	310	285	285	279	198	245	263	307	159	293	297	218	222	262	269	271	277	279	310	296	260	297	222	264	202	241	288	205	99	160	292	287
15	114	223	287	305	299	280	303	289	290	263	250	285	315	288	275	264	307	311	287	287	279	203	246	265	308	164	295	298	218	225	263	271	271	279	279	311	298	262	299	227	265	207	242	288	207	104	167	293	289
15.25	114	219	287	306	297	279	302	288	290	263	247	285	315	288	273	263	305	312	286	288	280	204	245	265	309	165	294	297	217	223	260	270	271	278	277	310	298	261	299	226	265	208	241	290	209	104	171	292	289
15.5	117	222	287	307	301	280	302	289	292	265	248	288	316	290	276	265	307	312	289	289	281	206	246	268	309	169	295	296	222	228	263	271	273	278	281	313	297	266	299	231	267	212	246	289	214	109	174	294	293
15.75	117	222	290	307	300	282	305	291	293	263	249	289	315	293	276	265	307	313	287	289	282	212	248	269	308	176	296	300	221	235	263	272	271	279	280	312	301	265	301	234	269	214	247	292	218	112	180	296	295
16	117	225	288	308	301	282	303	292	293	262	250	288	317	290	276	265	308	313	290	289	282	212	248	270	309	178	296	298	223	241	262	274	272	279	283	312	301	267	301	236	273	218	246	292	221	116	183	294	295
16.25	119	224	292	310	302	282	305	294	295	265	251	290	316	292	274	267	308	313	289	293	283	213	249	271	310	182	296	299	225	254	264	273	274	279	283	313	302	268	301	242	270	221	249	295	224	121	190	297	297
16.5	118	224	289	308	301	283	303	295	295	265	251	289	316	292	275	266	308	313	290	292	283	216	250	273	310	184	296	299	226	255	264	273	272	280	281	313	302	269	300	244	275	222	248	294	224	121	191	294	297
16.75	120	227	293	311	303	283	303	294	297	267	252	291	318	292	276	267	309	315	291	292	284	219	249	276	310	190	297	300	230	259	266	274	273	282	285	314	301	269	302	247	276	226	250	295	231	127	199	296	298
17	116	225	291	309	302	283	305	296	298	265	251	289	315	292	277	268	310	314	289	293	283	221	248	276	310	191	297	300	229	253	265	275	272	279	283	313	301	270	302	248	276	229	251	293	231	129	199	297	300
17.25	113	222	293	308	299	284	304	293	297	263	248	290	316	291	275	268	305	311	289	291	283	221	245	275	311	190	296	297	227	251	263	273	273	279	282	312	301	269	302	247	273	230	249	293	233	131	203	296	297
17.5	119	224	294	309	302	283	305	294	297	264	252	291	319	295	275	266	308	312	290	292	285	225	248	276	308	197	298	301	231	249	265	274	273	280	283	312	304	273	301	250	278	232	251	294	237	135	206	298	297
17.75	115	224	293	309	301	283	304	297	298	264	251	291	317	293	275	267	308	313	289	294	283	228	247	276	311	199	298	301	231	250	265	275	273	280	286	311	302	273	303	252	280	235	252	293	237	138	209	297	299
18	117	226	294	312	303	283	306	297	298	266	252	293	318	296	279	270	310	315	291	293	285	231	249	276	312	202	298	302	232	248	264	277	274	280	285	314	304	274	304	256	279	236	254	295	241	142	214	300	302
18.25	117	224	292	311	304	284	307	298	300	265	251	292	316	296	277	270	310	313	291	294	284	231	249	278	310	203	299	302	232	244	266	275	274	281	286	312	303	274	305	257	279	241	252	295	242	140	216	298	301
18.5	119	226	294	312	303	283	307	297	300	265	251	294	318	296	278	270	311	315	290	294	286	232	249	278	311	205	300	302	234	246	266	275	276	280	286	314	302	275	303	259	281	241	254	296	245	145	221	300	302
18.75	117	227	296	312	303	284	307	298	300	265	252	294	319	295	279	270	310	314	292	295	286	235	249	279	312	209	298	302	236	245	266	275	274	281	287	315	305	277	304	259	282	243	255	296	247	145	224	298	302
19	117	227	294	313	305	286	310	300	302	267	252	294	319	298	283	271	309	317	292	296	286	240	250	280	312	213	299	301	237	246	268	277	276	282	290	314	306	278	305	263	285	246	256	296	248	146	225	301	303
19.25	118	227	294	310	303	285	307	298	300	267	254	294	318	297	280	270	308	314	291	294	286	240	250	279	310	214	297	304	238	249	266	275	275	279	287	311	306	277	305	263	285	246	255	296	248	145	229	300	302
19.5	120	229	294	312	306	285	307	303	302	267	251	295	321	299	282	272	310	314	292	296	287	243	251	281	312	215	300	304	240	252	269	278	277	282	290	313	307	278	305	267	287	249	259	298	252	150	233	300	303
19.75	121	226	297	313	304	287	309	300	302	268	253	295	320	298	281	271	310	316	292	297	287	243	251	283	313	219	298	303	241	258	267	276	278	281	288	314	306	280	305	267	285	251	258	298	255	153	237	301	304
20	118	226	297	312	303	286	307	298	301	266	252	294	320	298	280	271	309	315	292	298	286	241	250	281	311	220	299	304	240	260	266	275	275	282	288	313	305	278	304	266	286	250	256	297	254	150	236	298	304
20.25	119	227	297	313	303	287	309	300	303	267	253	295	320	298	281	274	312	315	292	297	287	245	249	282	312	222	301	304	241	264	267	276	275	280	290	315	306	279	304	270	289	254	257	299	256	153	242	300	306
20.5	116	225	294	311	303	286	307	299	301	263	252	295	317	298	280	270	307	313	290	297	286	245	249	283	311	222	299	301	241	266	265	277	276	281	288	311	304	280	303	268	286	252	257	297	257	150	241	300	304
20.75	116	227	296	311	304	286	307	302	304	266	253	296	319	300	279	270	311	314	292	297	288	246	251	282	310	222	299	303	242	268	264	277	276	281	290	314	305	281	304	271	288	255	257	298	258	150	243	300	303
21	118	227	297	312	305	286	307	300	304	267	252	296	318	299	282	272	309	315	293	297	287	249	252	283	312	224	300	305	243	267	266	278	276	283	288	313	306	281	306	271	290	255	258	299	259	152	245	300	305
21.25	119	227	296	313	304	285	309	302	304	268	254	296	320	300	282	273	310	316	292	297	288	251	250	284	314	227	300	304	245	270	267	276	276	282	289	314	309	282	305	272	290	258	260	298	261	153	246	302	308
21.5	119	227	295	311	304	286	310	302	304	266	253	297	318	298	280	273	310	314	291	298	287	252	252	283	310	230	300	304	245	264	265	277	276	283	289	312	307	282	303	272	292	257	259	298	261	152	250	299	303
21.75	118	226	295	312	304	286	308	301	304	269	253	296	319	298	281	272	310	314	291	298	289	252	251	284	311	226	298	304	246	259	266	278	276	280	291	313	306	283	304	271	291	259	260	298	262	152	250	300	304
22	120	227	297	313	306	286	308	303	304	268	254	296	321	299	283	272	309	314	293	298	287	255	250	286	313	230	299	303	248	259	267	279	276	281	291	315	309	282	305	274	293	262	263	299	264	153	253	300	307
22.25	122	226	299	311	302	284	308	302	304	264	253	298	319	301	283	272	309	314	292	298	288	253	251	284	312	233	299	304	247	255	265	277	275	282	290	313	306	283	304	274	293	261	260	298	265	157	255	300	306
22.5	122	227	297	309	304	286	307	302	303	265	252	297	318	300	281	273	308	314	292	299	289	255	251	285	311	231	298	303	248	249	267	276	276	281	291	310	305	283	304	276	293	261	262	296	266	156	256	300	305
22.75	122	227	298	312	305	289	308	303	305	267	253	296	319	301	282	273	310	314	293	298	288	259	252	286	312	232	299	304	251	247	267	277	277	281	292	313	307	283	303	276	296	262	261	299	268	154	257	299	307
23	124	227	300	313	305	287	307	302	306	267	254	295	319	302	285	274	309	315	294	300	289	258	252	286	313	234	302	307	250	246	266	278	278	282	292	313	309	284	305	278	295	263	262	300	268	155	260	302	307
23.25	123	227	299	313	303	286	310	303	305	267	255	299	321	303	283	274	310	317	295	298	289	260	252	287	314	234	300	304	253	244	268	278	278	280	292	314	307	284	305	277	297	265	263	302	269	158	260	300	308
23.5	125	227	298	310	306	286	308	302	305	268	254	296	318	300	284	274	309	316	293	302	291	262	252	287	312	232	300	306	255	241	268	280	279	280	292	312	308	284	306	277	296	266	262	299	271	156	261	299	309
23.75	126	226	298	314	308	287	310	304	309	267	256	298	320	303	284	274	312	316	294	301	289	263	252	288	314	235	301	304	255	244	269	280	278	282	292	313	310	286	306	277	299	269	265	301	271	156	263	301	308
24	124	227	299	311	304	285	308	302	307	267	252	298	320	301	285	275	310	315	293	301	288	263	251	288	312	234	299	304	254	244	268	278	278	284	293	312	311	284	303	277	297	266	265	300	270	157	262	299	306
24.25	125	225	297	311	304	288	308	301	306	266	254	298	319	302	284	276	308	315	294	301	291	263	251	286	312	233	299	304	256	244	266	278	278	281	293	312	310	284	303	278	298	268	262	298	270	156	266	300	307
24.5	125	227	300	314	306	287	309	303	308	267	254	299	322	301	284	276	309	318	292	300	289	265	252	288	314	235	299	305	257	245	268	279	278	281	293	314	309	285	305	279	297	270	265	300	271	159	267	301	306
24.75	123	226	299	311	304	286	307	302	306	266	253	296	319	302	282	273	309	316	294	299	291	264	250	286	313	232	300	303	256	245	267	279	278	282	291	311	308	286	305	280	298	270	264	298	273	159	266	299	307
25	129	227	299	311	304	289	308	303	306	269	254	297	320	302	285	276	310	315	293	299	291	264	251	288	314	234	299	303	259	244	267	281	278	282	294	312	310	285	305	279	299	271	265	300	274	160	269	300	308
25.25	128	228	298	312	306	289	310	305	307	269	256	298	320	305	284	275	309	315	294	302	291	267	250	289	313	235	301	306	259	241	267	281	277	282	295	314	310	287	306	279	300	270	265	301	274	159	268	301	307
25.5	129	228	298	312	306	287	310	306	306	267	252	299	321	304	286	275	310	316	295	303	292	268	253	288	314	235	301	304	261	244	267	282	278	283	294	313	311	286	307	281	300	272	267	302	275	160	269	301	308
25.75	127	226	298	313	304	287	309	302	306	268	251	295	321	304	285	276	309	318	295	302	291	267	250	289	314	233	300	306	260	237	267	282	278	280	293	313	310	286	304	279	301	270	265	301	274	162	270	300	309
26	126	225	300	310	303	285	311	304	307	265	254	296	320	302	283	275	310	317	294	300	293	268	251	289	313	233	301	305	259	239	269	280	278	281	295	313	309	288	306	279	300	272	265	301	275	165	272	300	308
26.25	126	225	298	311	302	286	310	304	307	266	251	296	320	303	284	274	309	317	295	303	290	269	251	288	312	231	299	305	262	237	267	279	279	283	292	312	308	285	304	279	299	272	266	301	276	160	271	299	306
26.5	130	225	299	310	304	287	309	302	305	266	251	298	321	305	285	276	310	316	294	302	289	268	251	288	314	234	301	305	263	237	267	279	279	282	294	314	309	286	304	279	301	273	266	300	277	162	273	300	309
26.75	130	226	299	312	307	289	310	305	309	268	254	299	320	304	284	275	308	317	293	303	291	272	252	289	314	235	300	305	264	238	269	280	278	281	296	314	310	285	305	281	302	273	267	302	277	164	271	301	308
27	134	227	300	314	307	289	311	305	309	268	254	300	321	306	286	276	310	317	298	305	291	274	254	291	315	236	301	307	266	239	268	281	281	282	296	313	310	287	307	281	304	273	268	301	277	162	271	301	310
27.25	132	229	297	312	306	289	310	303	309	267	254	297	321	306	287	277	311	317	295	303	292	275	254	290	313	233	301	305	269	238	267	284	277	282	297	313	311	287	304	282	304	273	267	302	277	163	271	302	309
27.5	130	226	299	311	304	285	310	303	308	266	254	298	320	304	285	276	308	316	295	303	292	273	251	289	314	233	299	304	267	237	269	281	278	281	294	312	309	289	306	280	302	274	266	301	278	163	270	299	309
27.75	130	226	297	312	305	287	309	306	307	268	252	297	320	304	285	276	308	317	295	301	291	274	251	290	313	232	301	304	269	237	267	282	278	284	296	312	309	286	304	280	302	273	269	300	276	161	271	298	310
28	130	225	298	312	305	287	310	303	306	268	255	297	320	304	287	278	310	317	294	302	292	277	253	290	314	235	300	304	271	240	267	282	280	282	296	312	311	286	305	282	303	274	268	301	277	161	272	299	309
28.25	131	226	301	312	305	285	309	306	307	267	255	297	320	306	285	276	310	316	295	302	292	276	253	291	315	235	301	305	270	237	268	279	279	281	296	312	311	289	306	281	303	273	267	302	277	164	274	299	309
28.5	134	227	299	311	305	287	310	303	308	268	253	297	320	305	287	276	309	317	296	302	292	276	251	291	315	236	302	305	273	239	268	282	279	283	295	312	310	289	305	281	305	274	272	302	279	163	272	299	309
28.75	136	228	300	314	306	288	310	307	308	269	255	298	322	306	289	278	311	317	296	304	292	278	255	292	316	236	302	307	275	240	269	283	280	282	299	314	312	289	307	283	305	275	270	302	279	166	271	301	311
29	130	226	300	311	304	288	310	305	308	267	254	299	321	307	288	277	309	317	294	303	292	278	251	291	314	233	300	305	273	239	267	283	279	281	297	312	309	286	305	282	304	273	267	300	279	166	273	300	309
29.25	133	227	299	311	306	288	310	305	309	269	255	299	320	306	288	279	309	317	297	303	295	279	254	292	315	234	302	308	276	239	269	282	281	284	296	312	311	288	307	282	307	274	271	302	277	167	273	301	310
29.5	138	230	302	314	308	290	309	308	311	271	255	301	323	309	289	280	311	319	298	306	295	280	256	293	317	236	302	306	277	242	272	285	280	285	299	314	312	290	306	283	308	276	272	303	278	168	273	302	312
29.75	138	228	301	313	306	289	311	307	310	269	256	299	321	310	287	280	311	318	296	306	295	281	254	292	317	236	304	307	279	242	269	282	280	285	297	314	313	291	305	283	306	276	270	302	279	167	272	300	310
30	135	229	301	313	306	289	311	306	312	269	256	297	322	308	289	279	313	318	296	303	293	280	254	292	313	235	303	306	279	241	269	285	280	283	297	314	312	291	308	283	307	275	272	303	280	165	272	300	312
30.25	132	226	300	311	303	287	310	306	309	268	253	300	320	306	287	278	310	318	296	304	293	278	254	292	314	233	301	306	281	239	271	282	281	283	296	312	310	289	306	281	304	274	271	302	278	167	273	302	309
30.5	135	229	301	311	307	289	310	307	310	270	255	299	321	308	288	277	311	318	297	306	295	280	255	292	314	236	303	307	281	240	270	284	282	284	298	311	311	290	307	284	308	276	273	304	279	168	276	302	311
30.75	135	226	299	311	305	290	310	307	310	269	256	298	321	308	288	279	310	318	295	306	295	279	255	292	315	235	304	308	282	240	270	285	284	283	296	313	312	290	308	282	306	276	272	305	279	169	274	300	312
31	132	225	299	311	305	286	310	306	310	270	255	298	321	307	288	279	311	317	297	303	293	281	253	291	316	233	303	308	281	240	268	283	281	283	296	312	311	289	307	283	307	273	271	304	279	166	272	299	310
31.25	136	225	302	313	304	288	311	308	310	270	254	298	320	309	289	280	310	319	297	306	294	283	254	292	315	236	302	308	282	239	269	284	281	283	297	314	312	288	306	283	307	274	272	303	279	166	273	299	312
31.5	135	226	300	310	305	289	311	306	309	268	254	297	320	309	288	279	310	317	296	303	295	282	253	293	316	235	301	306	285	240	269	284	281	285	297	313	311	290	306	281	307	276	272	302	280	168	275	301	311
31.75	135	225	299	310	304	287	311	305	310	267	254	298	320	308	288	278	309	318	296	302	294	282	254	293	314	232	301	307	285	241	269	284	281	284	297	313	311	288	305	283	306	276	273	302	280	168	274	300	311
32	135	227	301	312	305	289	311	307	310	270	253	297	321	309	289	280	311	317	299	303	294	283	255	292	317	236	303	308	287	243	269	284	281	283	298	313	313	289	307	283	307	275	274	302	279	170	272	301	311
32.25	134	226	300	312	303	288	312	307	310	267	254	298	322	309	289	278	310	319	297	303	295	284	254	293	316	236	303	307	288	243	271	284	281	283	298	312	313	290	306	283	307	276	270	304	280	170	274	301	311
32.5	133	224	301	310	303	287	311	306	312	268	255	300	322	308	288	279	310	317	297	305	297	282	255	293	315	232	302	305	286	240	269	284	282	283	297	313	312	290	305	283	306	276	273	304	279	169	274	301	311
32.75	134	226	301	309	305	288	310	307	310	266	255	298	321	309	290	277	309	317	297	304	294	284	254	292	317	235	303	308	289	242	270	283	282	285	297	313	310	289	306	283	308	276	272	301	279	169	273	300	311
33	134	229	301	311	304	287	312	307	311	268	254	299	323	311	288	279	312	320	298	305	295	286	255	292	316	235	301	305	290	240	270	283	282	283	299	315	314	289	307	282	308	277	273	303	279	170	274	301	312
33.25	135	227	301	311	303	287	309	307	311	268	255	297	321	310	290	279	310	318	297	303	296	285	255	292	314	235	301	305	290	241	271	285	281	283	300	313	311	291	307	284	308	277	275	303	281	168	276	301	313
33.5	135	224	302	310	304	287	311	306	311	269	255	298	321	311	288	278	311	318	297	303	297	287	254	294	316	232	304	305	290	241	268	285	282	284	299	313	312	289	306	283	309	276	274	304	280	169	274	302	311
33.75	136	226	299	312	305	288	309	309	312	269	255	299	321	311	291	280	310	318	298	307	296	285	254	292	317	235	303	309	292	242	269	285	282	284	298	314	313	290	309	285	309	279	274	303	281	169	273	300	312
34	134	226	300	309	303	287	310	305	310	268	253	298	320	309	290	279	308	319	295	301	295	286	254	294	316	235	303	306	292	239	270	283	280	283	296	312	312	291	306	281	306	275	274	302	280	170	273	299	310
34.25	135	225	301	311	306	288	310	307	310	267	256	300	323	311	289	280	309	319	297	304	296	286	254	293	316	234	303	307	293	242	268	286	281	285	298	313	313	291	306	283	309	276	273	303	281	169	273	299	311
34.5	138	227	300	312	304	289	310	307	311	268	256	300	320	311	290	280	310	318	299	306	298	288	255	295	316	236	304	308	296	243	270	286	283	285	299	313	312	291	308	285	311	277	276	303	281	170	275	302	311
34.75	134	227	299	310	304	290	310	307	312	268	256	299	322	310	289	280	310	320	298	303	297	288	255	292	317	236	303	307	296	241	272	288	281	285	299	312	312	292	307	284	309	276	275	304	280	170	273	301	312
35	137	227	300	311	304	290	309	308	310	269	253	300	323	311	291	277	309	318	298	305	296	288	255	294	316	235	304	307	296	242	269	284	281	284	298	313	312	290	308	282	308	277	274	302	279	170	273	300	311
35.25	137	226	301	310	305	288	310	307	311	269	257	299	322	311	292	281	310	321	299	305	296	286	255	293	317	235	304	308	297	243	271	288	282	285	296	313	313	290	308	283	310	277	276	303	281	170	272	300	312
35.5	136	226	300	310	303	288	310	307	310	269	254	297	321	310	290	280	310	318	299	304	295	287	254	293	314	234	303	306	297	240	271	287	283	284	298	313	312	290	307	284	309	276	275	303	278	168	273	299	313
35.75	137	227	302	311	306	290	311	309	312	268	255	299	320	311	291	280	311	319	298	308	297	286	255	294	317	234	303	309	299	241	272	285	282	285	299	314	314	292	308	284	311	277	276	305	281	169	274	301	312
36	135	225	301	309	304	289	309	306	310	268	255	298	321	310	290	278	310	317	298	305	296	287	253	295	316	234	303	306	297	243	270	284	281	284	299	313	313	293	307	283	310	275	274	304	280	168	274	300	310
36.25	133	224	303	307	302	287	311	306	310	266	253	298	320	311	289	279	311	319	298	306	297	284	254	293	316	232	304	307	299	241	271	283	284	282	298	314	312	291	307	282	309	277	275	304	283	173	276	301	311
36.5	135	227	300	310	304	287	308	306	311	267	255	297	321	312	288	279	310	319	299	306	296	286	255	293	316	235	304	307	299	241	271	284	283	284	299	313	313	291	307	283	309	276	277	305	281	172	275	300	311
36.75	136	226	303	309	303	291	310	308	311	266	254	300	323	311	290	282	309	319	300	307	297	286	256	296	317	235	304	307	300	242	269	287	282	283	298	313	312	291	307	283	309	278	275	305	282	170	273	300	313
37	135	228	303	311	304	288	312	308	312	268	255	299	322	310	293	281	310	320	299	307	297	289	258	294	316	235	305	308	300	243	271	287	284	284	300	312	313	291	309	283	310	276	274	306	281	171	273	302	312
37.25	137	226	301	309	303	291	310	309	312	268	256	300	322	312	292	281	309	318	300	307	298	286	257	296	316	235	307	308	301	243	272	285	282	285	300	313	314	291	307	284	311	278	277	304	282	171	275	301	312
37.5	138	226	301	310	304	289	310	309	313	267	257	297	322	312	293	283	311	320	300	308	297	290	257	295	316	235	304	307	300	243	270	286	282	283	300	312	313	290	309	283	311	276	277	306	281	169	271	300	311
37.75	139	230	303	312	305	290	313	310	314	270	257	299	324	314	294	283	313	321	301	308	297	290	259	296	320	236	306	310	304	245	272	288	284	285	302	315	315	292	311	286	313	278	278	306	283	171	276	301	313
38	137	225	301	308	303	288	310	308	313	267	253	296	323	314	292	279	312	321	300	305	296	287	255	293	317	234	304	308	304	244	272	286	283	283	299	313	315	293	308	283	311	275	277	305	283	169	274	302	315
38.25	133	224	302	308	303	289	310	308	313	268	254	298	321	312	289	281	309	318	301	306	298	286	255	295	317	234	305	308	301	243	270	286	285	284	298	314	313	292	309	283	309	277	277	305	282	172	275	302	312
38.5	135	224	302	310	304	287	310	307	313	269	254	298	322	313	291	280	310	321	299	304	298	286	255	294	318	234	304	307	303	244	271	287	282	283	300	313	314	292	308	281	309	278	277	306	281	171	274	301	312
38.75	140	228	302	311	304	290	310	308	313	270	256	301	323	312	293	283	312	321	300	307	299	291	256	297	319	235	307	307	305	245	272	290	284	285	302	314	315	292	310	286	314	276	277	304	283	169	273	302	313
39	137	226	302	309	302	289	310	307	314	267	253	298	324	313	293	281	312	321	299	308	297	287	255	295	318	234	306	308	306	243	271	286	283	284	300	315	314	293	309	283	312	277	279	306	282	170	274	301	313
39.25	136	226	304	308	301	286	309	310	313	269	256	297	323	312	292	280	311	320	299	306	297	288	255	294	318	233	305	308	306	244	270	288	284	285	298	314	316	294	308	285	312	278	277	306	282	171	274	300	315
39.5	138	225	302	310	304	289	310	308	311	267	256	300	324	314	293	282	310	320	302	307	298	289	256	295	319	235	306	307	305	245	271	289	283	285	302	314	315	294	309	286	310	279	278	308	282	168	276	302	313
39.75	135	226	303	309	302	288	309	308	313	269	253	298	323	314	291	280	311	322	299	306	297	288	256	295	318	234	304	308	306	244	272	290	285	285	301	315	315	291	310	281	311	278	277	306	282	168	276	302	313
40	138	228	300	309	303	290	310	312	313	270	256	299	324	314	293	283	313	321	301	306	298	289	256	294	318	237	305	309	307	244	271	287	282	287	300	313	315	292	311	286	312	279	277	306	282	169	274	299	313
40.25	135	224	301	309	301	288	309	308	313	268	253	298	320	312	291	283	309	320	300	306	297	287	254	294	316	234	306	309	305	242	268	287	282	286	299	312	312	292	309	283	311	276	277	304	281	169	276	299	312
40.5	133	223	301	307	301	285	308	308	312	266	252	297	320	313	289	281	309	320	298	304	296	285	253	295	315	233	305	307	308	241	272	286	286	286	299	314	313	291	309	285	309	276	277	304	281	171	275	300	311
40.75	135	225	302	309	302	287	309	306	313	268	252	297	323	312	290	283	310	319	299	305	296	287	254	293	317	234	304	307	307	242	272	287	283	285	300	311	315	292	310	283	312	277	276	304	282	169	275	300	311
41	133	222	300	306	300	284	308	309	312	268	252	296	320	314	291	279	308	319	299	305	296	286	254	293	318	232	304	306	307	240	269	285	281	283	298	312	313	291	309	280	311	276	276	305	281	166	273	297	311
41.25	135	225	301	309	302	286	309	307	313	267	252	298	322	313	291	283	311	321	300	307	298	287	256	295	319	233	305	308	310	241	271	288	284	285	299	315	315	293	310	283	312	277	279	304	282	170	275	301	312
41.5	133	226	301	309	301	286	309	308	312	267	255	298	320	314	292	282	310	322	300	306	300	289	257	295	318	234	305	309	309	244	270	287	284	286	300	313	313	293	310	284	312	277	277	307	282	169	276	300	311
41.75	133	224	300	306	299	286	309	308	312	267	252	295	322	312	292	282	310	319	300	305	296	289	255	295	316	233	303	306	308	240	270	285	282	284	299	312	313	294	308	285	309	276	276	305	282	166	274	299	310
42	133	222	299	307	300	287	307	307	311	266	251	295	322	313	292	280	307	319	300	304	297	287	253	294	317	233	303	306	307	239	271	287	283	284	299	311	314	293	307	283	309	276	278	304	280	166	273	299	310
42.25	137	225	302	310	303	288	309	311	313	268	255	299	323	315	295	283	312	323	303	307	299	290	257	298	319	235	308	309	312	244	272	289	283	286	303	314	316	294	311	285	312	278	279	306	282	171	276	302	312
42.5	134	223	301	306	301	288	307	307	312	268	252	297	322	312	292	278	308	319	299	306	297	288	256	295	316	234	306	306	309	241	271	288	284	284	301	312	314	293	308	284	312	278	279	305	281	166	274	299	310
42.75	135	223	302	309	303	289	308	309	313	266	252	298	322	313	295	282	311	319	303	306	299	289	256	295	318	234	307	309	312	244	272	288	284	286	301	313	314	293	311	286	313	279	279	306	282	170	274	302	312
43	133	223	301	306	301	285	306	308	313	266	252	296	321	313	293	282	310	321	300	304	296	288	256	295	319	232	307	305	310	240	271	287	284	285	299	311	315	292	310	282	312	277	277	305	282	168	274	301	311
43.25	138	225	302	310	303	286	310	310	314	269	255	298	323	314	295	283	312	320	303	308	300	291	256	297	319	235	307	307	312	245	271	291	283	285	304	314	315	293	311	286	313	276	279	307	283	171	273	299	312
43.5	138	225	302	308	302	286	309	310	314	268	256	298	323	315	297	282	310	322	302	307	299	288	255	298	318	235	307	308	313	244	272	289	286	286	302	314	314	294	310	285	313	280	278	308	282	170	276	301	315
43.75	136	228	301	308	302	288	309	309	312	268	256	297	322	315	295	282	310	321	304	307	299	291	256	296	318	235	307	308	312	244	273	291	284	286	303	311	316	294	312	284	313	278	280	307	283	168	275	301	312
44	133	222	301	308	299	285	308	307	311	267	252	297	322	313	294	281	308	321	299	305	298	288	254	295	319	231	305	307	312	242	272	288	283	283	298	312	314	293	309	284	312	277	278	304	283	169	274	300	312
44.25	136	225	303	309	302	287	309	311	314	267	254	297	322	315	295	281	313	322	303	308	298	289	256	295	319	234	309	310	314	244	271	292	285	287	300	312	318	294	311	283	314	278	278	305	281	171	276	300	313
44.5	135	224	299	306	298	284	307	309	313	268	254	295	322	314	291	280	310	320	300	307	297	289	255	294	317	234	305	306	311	242	273	289	283	284	300	311	315	292	309	282	311	276	278	305	281	167	272	297	312
44.75	133	222	299	305	297	287	307	307	311	265	250	296	322	313	294	281	309	321	300	305	299	289	255	295	318	232	305	305	311	241	271	288	284	284	299	310	313	293	309	283	312	276	279	306	281	167	273	299	312
45	130	220	300	303	299	285	307	306	311	265	250	295	322	312	292	281	309	321	299	307	298	284	255	296	317	231	304	306	312	240	269	287	285	282	297	312	313	293	309	283	312	278	278	305	283	169	276	299	310
45.25	133	222	301	306	300	285	308	308	313	267	252	295	323	314	296	282	309	322	302	305	298	288	255	296	319	233	305	307	315	241	270	289	285	286	299	313	316	293	310	282	313	278	279	306	284	168	274	300	312
45.5	132	222	300	306	298	286	306	305	313	263	250	297	320	314	292	282	310	320	300	305	299	287	253	296	319	232	306	307	313	242	272	288	285	285	300	311	315	293	310	284	313	277	278	305	283	168	274	300	311
45.75	133	223	301	306	300	286	306	308	312	265	251	296	321	313	294	282	309	321	300	306	299	288	256	295	320	233	307	306	314	243	272	289	284	285	300	312	316	295	310	284	313	277	279	307	283	168	274	301	312
46	138	225	301	308	300	289	308	309	314	266	254	297	322	316	297	283	309	321	302	307	299	290	257	297	319	236	307	308	314	245	270	291	285	285	300	313	314	294	312	287	314	280	280	306	284	168	275	300	314
46.25	132	222	301	305	299	285	306	308	313	266	251	295	322	315	295	281	309	322	301	305	298	290	256	294	318	232	305	306	316	242	270	289	284	284	299	312	314	293	310	283	314	279	279	305	282	168	274	299	312
46.5	131	221	301	306	299	285	306	306	312	266	253	295	320	315	294	281	308	320	301	305	298	287	252	296	318	233	306	307	313	242	271	288	283	285	301	311	312	292	310	284	314	279	278	307	280	167	275	300	312
46.75	134	223	300	306	299	288	307	308	312	265	253	296	320	313	292	282	308	323	302	306	298	289	254	296	318	232	305	307	315	242	270	290	285	285	301	312	314	294	309	282	315	280	279	306	282	168	275	301	310
47	134	224	300	304	300	285	305	309	313	266	250	296	322	315	293	281	309	321	300	305	298	288	254	296	320	231	305	306	316	243	272	290	284	285	301	311	315	293	308	285	317	276	279	305	282	166	275	300	312
47.25	138	224	302	307	301	289	308	311	315	269	254	297	322	317	296	283	310	323	303	308	301	290	256	297	320	235	308	308	317	244	272	292	286	286	304	313	317	295	312	284	318	279	280	309	282	170	277	301	313
47.5	136	223	300	306	299	286	305	309	313	267	253	296	322	314	295	282	308	321	302	306	299	290	257	296	320	235	307	307	316	244	273	292	285	285	302	312	315	294	311	284	317	278	280	304	282	166	273	300	312
47.75	136	226	301	307	301	287	306	310	314	266	255	297	323	316	296	282	311	320	302	307	299	290	257	295	319	236	308	309	317	246	272	293	287	287	304	314	317	295	312	284	319	278	280	307	281	168	276	299	314
[truncated: 47 more columns]

## Sheet: 112
Data File	C:\Program Files\Biolog\OL_DC_23\PMX\Data_2022\09\PMX_441_220908_A_16.OKA
Set up Time	Sep 08 2022 3:40 PM
Position	8-B
Plate Type	PM 1-
Strain Type	---
Sample Number
Strain Name	salmonella agona
Strain Number	112 Repeat 1
Other
Hour	A01	A02	A03	A04	A05	A06	A07	A08	A09	A10	A11	A12	B01	B02	B03	B04	B05	B06	B07	B08	B09	B10	B11	B12	C01	C02	C03	C04	C05	C06	C07	C08	C09	C10	C11	C12	D01	D02	D03	D04	D05	D06	D07	D08	D09	D10	D11	D12	E01
0	21	22	14	15	14	12	12	14	16	16	15	19	20	11	11	12	11	11	11	15	11	11	11	19	13	12	11	18	11	11	11	11	11	11	12	22	14	11	11	11	11	11	11	11	11	11	11	15	18
0.25	18	21	15	15	11	12	11	11	11	14	16	19	11	11	11	11	11	11	11	16	11	11	13	17	11	11	11	18	11	11	11	11	11	11	11	17	13	11	11	11	11	11	11	11	11	11	11	14	12
0.5	27	24	16	17	16	13	17	11	16	16	19	19	22	11	11	11	11	11	11	18	11	11	13	14	14	11	11	20	11	11	11	11	11	11	11	19	13	11	11	11	11	11	11	11	11	11	11	17	18
0.75	24	23	13	17	11	11	11	11	11	14	14	22	16	11	11	11	11	11	11	17	11	11	11	18	14	11	11	15	11	11	11	11	11	11	11	21	12	11	11	11	11	11	11	11	11	11	11	17	12
1	27	27	13	18	16	16	13	14	15	18	21	20	22	11	11	14	11	11	11	17	11	11	12	18	16	11	11	20	11	11	11	11	11	11	11	23	16	11	11	11	11	11	11	11	11	11	11	20	21
1.25	31	28	16	21	22	16	19	15	20	24	22	20	26	12	12	18	15	12	11	19	12	11	15	18	19	14	12	22	11	11	11	11	11	11	12	23	18	14	11	11	11	11	11	11	11	11	11	23	24
1.5	26	28	22	23	24	18	14	22	28	26	24	26	21	16	19	17	14	15	11	20	20	14	17	26	18	17	15	19	13	11	11	18	12	15	18	23	18	18	12	11	11	14	11	18	14	14	13	22	31
1.75	28	32	21	29	37	22	23	32	32	30	27	36	31	25	31	24	16	15	11	23	30	20	22	33	25	17	23	26	21	11	11	24	17	16	23	30	28	22	22	14	20	21	12	26	19	20	14	31	41
2	31	35	25	33	46	24	29	35	37	37	29	37	33	26	42	26	23	24	13	27	41	24	25	38	30	20	29	25	27	12	15	33	20	23	30	28	30	30	27	18	25	25	15	32	22	23	16	28	48
2.25	28	35	28	35	48	22	29	37	39	32	32	41	33	28	44	27	21	23	11	25	44	19	24	38	25	18	32	25	25	11	12	37	20	19	27	25	32	31	27	16	25	20	22	35	19	20	12	31	46
2.5	35	39	34	40	56	30	40	38	41	44	33	46	37	39	58	32	28	25	12	27	52	25	31	47	34	20	38	31	34	18	20	45	22	30	36	35	45	39	38	20	36	25	29	41	22	25	19	37	55
2.75	34	46	40	45	65	34	47	43	50	51	40	54	48	44	69	40	29	31	17	33	62	25	35	48	38	22	50	37	40	19	26	52	29	33	43	43	45	49	44	28	43	28	40	48	25	27	16	46	62
3	35	48	43	50	70	37	50	45	55	57	40	65	49	48	81	41	31	32	17	36	68	27	38	52	40	23	51	40	41	21	24	55	32	35	43	41	49	48	49	23	42	27	44	52	24	23	18	46	61
3.25	37	51	48	54	75	44	53	49	59	67	47	76	56	56	93	46	35	35	19	39	77	26	45	56	46	24	60	42	47	22	28	61	37	44	49	48	56	54	54	23	46	32	51	56	24	25	20	49	64
3.5	37	52	48	57	81	46	58	50	58	75	54	82	63	65	102	47	37	38	18	43	87	27	51	57	51	23	61	51	47	24	28	66	40	47	51	53	58	51	55	25	52	29	56	61	22	28	18	52	62
3.75	33	49	50	58	82	46	61	57	64	83	57	93	62	68	108	48	41	37	17	46	99	29	55	59	53	25	64	50	49	24	30	71	39	52	54	53	62	53	57	20	52	28	61	66	25	29	22	52	57
4	35	54	51	64	92	49	67	56	68	92	54	104	73	74	116	51	42	41	17	48	103	26	59	61	72	24	71	61	50	25	34	74	43	60	57	66	69	58	63	25	58	30	67	72	25	30	20	60	64
4.25	36	60	57	70	100	57	73	67	73	102	59	110	79	81	128	54	52	49	17	50	109	30	60	65	111	24	78	65	54	31	38	81	48	67	62	73	79	65	72	24	59	33	74	81	26	31	20	64	65
4.5	35	63	62	73	107	63	82	76	77	107	63	114	86	82	136	58	52	53	21	56	122	31	67	68	138	30	88	72	60	33	40	89	50	74	66	77	84	69	76	25	65	33	82	89	27	32	24	68	64
4.75	32	60	58	75	115	61	79	76	84	107	67	119	87	87	139	61	54	73	14	53	123	27	65	70	153	21	94	72	59	34	43	88	49	76	66	87	91	70	82	22	64	31	85	90	25	28	21	75	65
5	36	65	67	81	121	67	83	84	88	110	72	123	105	88	149	66	82	108	19	58	134	29	74	73	175	27	102	77	64	38	45	95	55	84	67	93	92	73	87	25	72	33	89	97	25	31	22	80	67
5.25	37	69	73	88	131	72	94	86	92	128	78	127	121	92	156	71	107	130	22	62	143	33	80	79	190	28	108	85	72	45	50	101	58	87	76	100	103	82	95	31	76	34	93	104	28	32	23	76	68
5.5	34	69	73	93	140	78	101	94	95	136	77	130	134	92	165	71	131	147	25	64	150	33	81	85	200	30	115	87	74	46	49	107	59	90	73	100	106	81	97	25	81	35	104	109	28	29	24	70	72
5.75	32	72	79	108	146	83	107	100	101	140	82	134	146	91	172	79	144	163	25	70	157	32	87	92	211	30	119	96	79	47	53	114	67	95	77	110	113	86	103	26	85	35	107	112	29	34	24	75	79
6	33	78	80	123	155	88	118	102	107	150	88	139	156	92	180	83	159	173	23	74	164	35	93	95	219	31	129	98	82	50	61	121	75	103	81	115	119	91	109	26	92	35	110	123	28	30	22	78	80
6.25	38	80	88	136	160	95	122	109	113	156	91	140	166	100	184	87	171	184	27	78	165	33	97	99	228	30	135	106	89	51	63	126	77	108	82	123	126	96	114	28	98	36	116	125	27	30	22	93	92
6.5	36	85	91	148	164	98	129	110	115	160	93	141	176	99	191	94	183	190	27	79	175	31	107	104	231	31	143	111	90	56	71	130	87	111	85	129	134	100	120	30	105	37	117	128	29	31	26	125	96
6.75	42	91	100	160	175	108	142	120	124	166	107	147	187	106	197	102	196	200	27	88	183	35	110	112	238	31	153	122	98	60	81	138	95	117	91	136	139	107	122	31	109	40	128	134	31	34	29	149	100
7	37	93	104	168	180	112	144	125	129	173	107	148	193	105	202	106	203	210	27	90	185	36	116	116	244	33	161	128	97	63	88	142	103	123	95	142	146	109	127	33	111	39	131	136	31	34	27	165	106
7.25	40	99	113	175	187	119	152	132	133	174	116	153	201	110	208	112	214	218	31	97	195	37	119	124	251	32	170	135	106	68	101	149	113	131	98	152	151	117	132	37	119	41	135	143	32	34	29	182	116
7.5	39	102	116	181	183	125	152	137	133	173	125	159	201	112	209	112	220	222	26	100	199	38	124	127	252	32	174	135	104	69	107	152	115	138	102	160	154	117	137	31	122	40	135	142	33	35	29	194	116
7.75	41	106	116	189	191	128	164	135	138	174	127	160	209	117	210	115	225	227	25	104	197	33	127	125	256	29	177	145	110	71	114	154	118	142	107	163	160	121	141	32	124	37	137	145	33	31	26	205	122
8	38	106	123	194	199	139	172	150	141	177	130	162	215	117	220	121	234	233	31	110	209	35	131	136	262	32	187	145	117	76	121	167	127	150	112	169	169	125	140	33	131	43	145	153	36	35	30	211	128
8.25	42	111	130	200	200	144	177	153	146	179	136	165	222	126	226	126	239	242	30	115	211	36	136	140	262	33	194	153	118	77	128	171	131	155	118	178	175	132	150	34	135	45	144	153	35	36	29	225	133
8.5	38	113	134	206	202	151	183	159	150	184	143	175	226	129	226	124	244	244	31	119	215	39	141	145	264	36	202	159	120	82	137	173	136	163	125	183	180	136	151	36	137	43	151	155	35	36	32	233	141
8.75	44	116	135	213	210	157	192	164	156	187	144	173	233	136	232	129	249	249	31	124	220	43	145	152	267	34	206	165	125	85	144	179	139	165	131	188	186	143	159	37	144	47	154	163	36	37	33	233	143
9	41	116	141	218	213	164	199	166	160	188	147	175	235	141	239	135	254	252	32	128	221	35	146	155	267	34	213	169	128	84	146	180	145	169	136	191	193	142	165	33	146	44	156	163	34	37	31	241	151
9.25	44	117	145	218	216	167	202	172	160	190	151	177	238	143	238	136	256	256	31	131	223	38	150	157	270	37	218	174	130	87	151	183	146	171	143	200	198	147	171	37	149	45	157	165	32	35	32	249	156
9.5	45	120	147	225	220	172	212	179	168	192	156	180	244	149	246	139	261	260	34	140	231	36	153	165	270	35	222	181	132	92	156	187	151	175	148	204	204	154	175	37	156	43	166	171	37	38	32	249	164
9.75	40	121	153	233	223	176	217	186	171	196	161	185	246	154	249	140	265	261	35	143	235	37	158	169	271	36	229	185	136	96	163	194	156	178	154	217	210	159	182	40	160	44	165	175	39	37	33	254	166
10	39	118	152	232	222	177	219	185	171	196	162	186	247	154	248	141	263	264	37	144	234	37	156	170	272	37	230	186	135	94	162	191	154	180	155	229	213	157	189	36	156	43	164	173	35	32	30	258	171
10.25	43	124	159	239	228	181	225	190	175	200	165	192	252	164	252	145	268	264	43	151	236	39	160	175	273	35	235	192	141	99	168	196	160	188	165	240	220	165	204	37	160	45	168	179	39	36	34	263	177
10.5	46	124	161	244	234	186	234	193	181	209	166	194	254	168	256	147	271	267	47	152	241	40	162	182	273	38	242	200	144	101	170	199	162	190	169	246	227	169	215	37	163	46	175	186	38	37	33	263	182
10.75	42	126	165	247	233	187	235	199	183	208	170	196	254	169	260	148	274	270	57	158	240	44	163	184	278	40	244	199	145	100	174	205	164	193	176	251	232	171	224	38	168	45	176	188	39	40	36	265	187
11	44	124	166	250	240	191	242	200	187	206	172	197	259	173	260	152	274	271	61	163	243	40	167	189	275	36	247	202	149	104	175	207	166	193	178	255	235	176	230	39	171	44	177	191	39	37	32	265	194
11.25	44	124	169	255	243	194	246	208	192	211	174	205	262	183	264	154	276	272	65	167	247	40	169	191	277	40	252	207	152	109	177	210	172	200	182	258	242	179	237	39	174	50	178	200	39	40	33	268	198
11.5	47	125	175	256	246	195	250	210	196	214	176	202	262	182	262	155	279	276	71	169	250	41	170	198	277	38	255	211	156	110	179	212	173	200	185	261	245	186	243	38	177	49	183	204	40	39	31	272	204
11.75	44	124	174	258	246	197	253	213	197	217	179	208	262	188	263	157	279	275	76	171	247	41	170	201	275	38	255	215	155	110	180	216	175	204	190	263	247	187	247	41	181	49	185	204	38	39	34	274	212
12	46	126	176	261	251	199	255	214	199	218	179	209	262	188	265	161	280	277	85	172	250	41	173	204	278	38	258	216	158	113	182	218	175	204	192	266	255	191	252	42	181	50	187	206	41	39	34	273	210
12.25	45	127	178	263	252	202	259	216	204	221	181	211	265	192	266	160	281	280	89	180	249	39	176	206	279	37	260	221	160	117	184	220	178	205	195	269	255	196	256	42	183	53	189	210	41	39	34	278	216
12.5	51	130	183	266	255	205	261	221	210	225	185	217	268	197	268	163	281	278	95	183	252	43	178	209	280	39	263	226	164	118	188	223	179	211	198	270	259	200	259	43	188	59	191	213	42	40	36	281	220
12.75	47	128	183	269	256	208	264	224	209	223	187	218	268	200	269	164	284	279	102	181	253	43	177	214	282	41	265	226	165	119	191	224	180	212	201	273	261	202	264	47	189	64	191	219	44	39	36	278	222
13	43	126	184	268	255	207	265	230	211	219	189	220	264	202	268	163	283	276	106	183	255	41	175	214	279	39	266	226	164	117	188	226	180	212	200	272	264	203	264	43	192	65	191	217	39	39	34	278	224
13.25	47	130	188	272	260	211	269	232	216	228	190	223	268	207	270	168	285	279	113	188	254	42	181	219	280	44	267	231	167	125	189	228	185	214	206	274	267	208	267	49	196	73	195	223	43	40	35	278	231
13.5	48	127	189	273	263	210	270	233	215	229	189	224	267	208	268	165	287	278	119	188	255	40	178	222	281	40	268	231	171	123	191	229	185	213	210	272	267	212	270	52	198	74	197	225	40	39	36	277	231
13.75	44	128	193	274	266	213	272	240	221	229	190	225	270	210	272	168	286	281	128	191	258	43	179	226	280	40	270	235	172	122	192	234	189	215	211	276	269	214	269	55	201	80	199	227	44	41	36	277	238
14	46	129	192	277	267	212	273	239	218	230	192	227	270	210	270	170	288	280	130	193	257	41	182	225	280	38	271	232	174	124	191	233	188	216	210	276	271	214	274	59	199	85	198	229	43	41	37	278	238
14.25	49	130	193	275	268	213	273	236	225	232	190	229	269	213	271	169	287	283	135	193	255	43	182	228	281	40	271	238	176	124	193	236	186	217	213	276	270	222	276	63	204	84	202	231	39	38	36	279	242
14.5	47	131	198	279	271	215	276	245	226	234	192	232	272	217	271	172	288	282	144	195	261	45	186	235	283	43	273	238	180	125	193	239	190	219	215	276	277	221	276	70	206	92	205	234	45	40	37	276	246
14.75	50	133	197	280	268	217	276	242	229	234	197	237	270	217	270	175	288	282	144	199	256	44	185	234	281	41	272	242	178	127	195	239	192	217	218	277	275	225	279	75	207	95	205	236	43	39	36	282	246
15	51	132	199	281	269	219	276	247	232	235	196	237	270	220	273	175	287	283	148	201	256	42	183	237	283	44	272	244	180	129	197	241	192	221	220	277	277	228	279	79	209	95	208	238	46	42	39	281	248
15.25	49	129	199	281	271	219	280	251	231	236	196	237	271	221	270	176	289	284	154	203	259	42	185	238	281	40	274	242	183	128	193	243	192	219	218	279	279	229	279	84	213	103	207	238	47	37	38	281	253
15.5	49	130	201	283	273	219	279	250	234	236	199	239	271	222	272	174	288	283	157	203	258	43	187	240	281	42	274	243	183	130	195	244	195	222	222	279	282	231	281	85	213	106	209	239	45	40	38	283	253
15.75	48	131	201	283	271	219	280	250	235	235	197	237	271	223	271	175	290	283	160	203	257	42	185	241	283	39	276	245	183	132	193	242	193	221	221	279	281	232	280	92	213	108	208	241	44	37	35	282	255
16	52	133	206	285	272	221	284	255	238	236	201	246	273	227	274	180	292	286	164	208	260	50	188	246	283	42	279	249	189	134	198	246	196	225	226	281	285	237	283	97	219	115	211	245	51	42	41	283	258
16.25	54	135	206	286	279	223	285	257	239	240	202	244	277	228	274	180	291	286	174	210	263	48	190	249	285	46	277	247	195	136	199	249	199	224	227	281	284	240	282	106	223	121	213	246	57	43	40	284	262
16.5	49	133	208	285	274	223	283	260	240	237	204	246	273	228	274	181	291	284	178	209	264	51	189	249	285	46	278	248	193	137	198	247	200	223	230	280	288	241	281	106	223	125	216	245	57	41	37	280	260
16.75	51	132	208	284	278	225	284	260	242	237	200	248	273	233	275	182	291	286	179	211	263	53	190	251	283	43	279	251	193	139	197	248	200	226	230	280	286	243	282	115	225	131	212	247	63	43	40	280	261
17	53	135	211	286	278	225	285	264	247	238	203	248	274	234	275	184	291	285	183	213	267	54	193	254	284	44	279	252	199	138	199	250	203	226	230	282	287	247	284	119	227	133	219	250	66	45	39	281	267
17.25	54	133	209	287	277	225	285	264	247	242	205	250	274	234	275	183	291	285	184	212	261	55	191	254	283	46	278	252	194	137	199	252	200	225	233	284	286	247	286	120	229	136	217	250	68	42	39	282	266
17.5	47	136	211	288	275	226	288	263	249	241	204	251	275	235	275	183	290	285	183	214	261	53	192	255	286	46	278	253	199	140	197	249	201	225	232	280	288	250	286	124	230	139	214	250	70	43	43	283	265
17.75	51	133	212	287	276	227	285	264	247	239	205	254	273	235	275	184	290	283	188	216	263	57	191	254	285	48	277	250	197	140	201	250	200	225	233	282	287	250	286	130	231	140	217	252	71	39	43	282	266
18	52	133	214	291	279	229	290	270	251	239	210	255	278	240	278	188	291	289	192	217	266	60	192	260	287	53	282	254	205	141	201	254	204	230	233	284	292	252	288	136	236	149	219	251	81	43	47	283	271
18.25	51	132	216	288	275	230	287	269	250	239	208	255	276	239	274	188	291	285	194	218	263	63	191	257	286	56	280	253	201	144	201	253	204	227	235	283	291	252	284	139	234	150	220	251	80	43	51	281	268
18.5	52	133	218	289	281	231	287	270	253	244	206	256	276	241	276	190	293	287	202	220	266	65	195	263	285	61	278	256	208	142	203	257	202	230	238	285	292	255	284	145	241	151	226	254	93	45	51	281	272
18.75	54	134	216	287	280	228	289	269	253	243	205	255	276	241	273	188	292	285	201	219	264	63	192	262	285	68	280	255	206	142	203	255	203	228	239	282	293	255	286	149	240	156	224	255	92	41	54	281	269
19	52	134	220	289	279	233	291	274	255	243	207	259	275	242	277	186	292	290	203	222	266	65	193	260	287	71	283	256	207	145	202	254	204	228	239	287	291	257	288	154	240	156	224	257	94	42	63	284	273
19.25	54	134	215	288	280	230	288	274	257	244	205	257	275	245	275	189	293	286	205	221	265	69	193	264	284	74	280	255	210	141	202	258	202	227	239	284	291	258	287	157	243	163	225	254	100	41	60	280	274
19.5	52	134	221	289	280	230	290	273	259	244	205	259	275	244	275	191	292	289	206	222	266	70	192	264	288	76	281	256	209	145	201	257	205	228	239	286	292	257	287	162	243	166	226	257	106	43	66	283	275
19.75	54	134	221	290	281	232	289	275	257	244	209	260	278	242	277	192	293	287	208	225	266	75	196	264	285	80	283	256	212	144	203	255	208	231	242	285	294	258	286	164	247	171	227	256	108	45	76	282	274
20	56	133	221	291	280	232	289	273	257	242	208	262	276	244	276	192	294	288	211	223	264	73	193	264	285	82	281	257	213	147	200	255	204	229	240	285	293	259	287	170	244	170	227	257	110	40	79	281	274
20.25	52	133	223	289	277	231	289	273	260	240	209	262	275	244	276	193	291	289	210	224	264	77	193	265	284	87	280	256	212	145	202	256	205	229	239	285	290	261	287	172	245	173	224	258	111	43	83	283	275
20.5	60	133	224	289	280	233	289	277	260	244	208	263	275	246	276	191	294	288	216	227	265	79	193	267	286	94	281	259	219	145	202	258	207	230	243	286	293	263	286	179	248	179	229	261	118	42	87	280	275
20.75	61	133	226	291	283	233	288	278	262	245	205	261	276	247	275	193	293	286	216	228	268	84	193	266	286	95	281	257	218	145	203	260	206	228	243	285	295	263	288	180	253	180	227	259	125	43	88	280	278
21	65	134	227	290	282	235	291	277	261	244	209	265	276	247	277	194	293	288	216	231	266	83	194	267	286	101	282	260	219	151	205	258	207	232	245	285	294	263	288	185	251	184	231	261	122	43	100	285	277
21.25	59	133	228	291	276	236	289	279	262	240	211	267	276	250	276	196	292	287	215	229	265	80	192	266	288	99	282	259	219	149	204	258	207	229	244	284	294	264	287	188	251	182	229	261	124	40	104	284	275
21.5	69	135	228	290	284	235	288	276	265	247	208	264	279	250	277	197	295	289	220	230	268	88	198	268	288	108	281	262	224	147	203	257	209	233	246	287	293	266	288	195	252	186	231	264	129	42	109	286	276
21.75	68	133	230	290	283	233	291	279	265	246	209	266	276	249	279	195	295	289	221	230	266	87	193	269	287	111	282	261	224	149	203	262	207	231	244	289	293	267	290	194	255	190	231	265	133	44	113	285	278
22	70	133	230	292	280	235	290	281	266	245	212	267	278	248	279	197	295	289	221	229	267	88	196	266	289	112	284	262	225	153	203	261	207	234	245	287	296	266	290	196	255	194	231	262	133	42	114	285	279
22.25	73	135	230	291	282	235	290	280	266	248	209	267	277	254	275	195	294	288	225	229	267	92	196	268	287	116	283	262	228	149	204	261	208	231	249	287	293	268	288	201	256	196	235	263	140	42	117	284	279
22.5	69	134	231	292	283	235	290	281	267	245	208	268	278	253	280	200	294	290	226	232	272	94	199	269	286	121	284	264	230	151	202	264	208	233	248	287	295	268	288	203	259	198	234	264	147	45	114	281	281
22.75	71	136	234	291	283	238	291	284	269	245	211	272	279	253	282	198	296	290	228	233	270	96	197	272	287	123	284	262	233	153	205	264	210	234	251	289	295	269	289	205	261	201	235	267	144	46	126	283	280
23	75	135	235	292	285	237	292	285	269	247	209	270	279	255	279	202	295	292	229	237	271	102	198	271	290	129	285	265	232	152	206	264	211	236	250	289	296	272	290	210	262	203	236	268	154	48	124	282	282
23.25	74	136	235	293	285	241	293	286	271	248	213	273	281	255	282	202	296	291	230	237	272	103	197	273	291	131	285	266	233	155	207	265	209	237	251	287	295	273	291	210	264	209	238	268	153	45	132	284	283
23.5	73	134	236	292	285	237	289	283	269	247	210	271	279	254	279	201	293	289	229	234	270	100	198	273	290	133	284	263	235	153	204	264	208	234	250	288	297	269	290	213	263	208	236	266	156	45	127	283	282
23.75	73	136	236	292	284	240	291	284	269	248	211	272	279	255	280	200	293	290	232	236	271	102	197	274	289	136	287	266	235	157	206	262	210	237	252	288	295	270	291	217	263	209	238	268	155	48	137	283	281
24	71	132	239	292	281	242	292	288	271	244	214	274	278	256	283	201	294	291	231	238	272	101	200	273	290	135	285	265	235	155	209	263	212	235	253	287	296	271	289	221	267	209	236	267	164	45	142	283	280
24.25	72	135	238	292	281	240	292	287	270	244	212	274	279	256	279	203	292	291	233	237	269	104	197	272	288	137	284	264	235	157	206	263	210	233	250	287	296	270	290	219	263	212	235	267	160	45	146	285	282
24.5	74	134	232	289	284	234	287	282	270	245	208	271	278	255	276	197	293	290	231	237	269	105	197	271	287	141	280	263	237	153	205	262	209	232	250	286	293	270	285	222	266	213	239	268	161	42	142	283	280
24.75	78	136	237	291	286	238	291	287	273	247	207	272	281	261	278	203	294	289	232	238	272	109	199	273	288	145	283	265	240	151	207	266	210	234	250	288	297	273	290	224	271	216	241	266	170	47	144	282	284
25	78	137	241	294	287	241	293	288	274	251	210	275	282	260	280	207	294	291	237	241	275	109	201	277	291	150	285	266	244	156	208	266	211	237	254	288	297	276	291	228	270	222	243	271	176	50	148	283	287
25.25	76	136	239	292	288	239	292	287	274	252	211	274	282	262	279	203	295	289	238	240	273	111	202	275	288	151	285	268	246	155	206	268	213	238	255	288	296	273	290	232	272	220	240	271	175	45	150	284	284
25.5	75	134	240	293	287	236	291	287	273	248	207	272	280	257	279	202	296	288	235	238	271	111	197	273	289	149	284	265	245	153	205	265	210	234	254	288	296	273	290	228	270	220	241	270	179	47	149	283	286
25.75	74	134	241	293	285	241	293	287	274	248	211	278	282	260	281	205	296	294	238	240	269	113	198	272	290	154	285	266	243	159	207	265	210	236	253	288	296	274	293	232	269	223	239	270	172	46	163	284	282
26	76	138	242	293	286	239	290	288	273	250	211	275	280	261	280	204	296	291	238	240	273	112	198	274	289	154	286	268	247	156	208	267	212	234	255	289	297	274	289	234	273	224	241	272	181	46	158	282	284
26.25	78	134	243	292	285	239	292	288	272	250	209	274	282	261	279	204	295	289	240	240	273	113	198	273	288	154	283	265	249	155	204	267	211	236	258	290	296	274	291	234	271	225	244	270	183	42	159	280	285
26.5	78	134	243	293	289	236	292	288	273	251	210	278	282	261	281	201	295	291	239	241	274	116	199	276	289	155	286	267	249	153	206	268	210	237	257	290	295	275	290	238	274	228	245	273	184	45	160	283	286
26.75	76	135	244	291	286	237	291	287	275	248	210	276	283	258	279	206	295	290	240	239	273	118	200	274	290	158	283	268	252	155	204	268	212	238	256	290	295	275	292	241	274	228	244	274	186	46	162	283	285
27	73	134	243	291	286	239	291	291	275	248	213	279	280	261	283	205	296	290	239	240	272	117	197	275	290	160	285	268	251	158	208	267	214	236	258	289	297	272	290	240	275	230	244	273	185	43	167	282	282
27.25	72	135	249	293	283	241	289	288	271	249	213	280	281	258	283	207	293	292	242	245	271	116	198	274	292	158	284	266	250	165	210	265	214	239	257	289	296	277	294	242	275	227	243	271	186	47	174	284	285
27.5	73	135	248	291	283	240	292	291	273	250	213	279	281	263	282	207	295	293	240	244	272	119	201	276	292	161	286	269	253	159	209	268	212	239	259	289	295	274	291	243	274	233	243	274	189	49	179	284	284
27.75	80	135	247	292	288	239	290	289	276	252	210	276	283	263	282	208	294	291	244	242	273	123	203	276	289	160	286	268	257	156	207	268	212	239	258	288	295	275	291	245	279	235	245	274	196	47	169	283	285
28	74	136	250	291	285	241	292	292	275	249	214	281	282	260	283	209	292	292	243	243	274	124	199	276	291	161	283	266	254	161	209	267	214	239	258	289	298	274	291	245	277	236	247	273	195	46	177	284	286
28.25	75	137	251	294	286	243	291	291	275	250	214	280	280	264	283	209	295	293	240	245	271	124	201	274	289	160	286	269	255	161	207	268	213	239	258	288	294	275	293	247	278	236	244	274	193	48	183	285	284
28.5	76	134	248	294	288	237	291	288	276	253	211	278	282	264	281	206	295	290	241	244	273	126	198	275	290	164	283	269	259	157	208	269	213	239	259	288	296	276	290	247	279	236	246	273	201	47	172	284	285
28.75	75	134	250	292	288	240	292	291	274	248	214	281	280	261	280	208	296	292	244	246	272	126	199	276	288	162	284	268	257	159	207	267	213	238	259	289	297	278	290	250	280	238	247	276	199	46	183	283	284
29	77	134	247	290	288	236	290	290	276	252	210	278	283	262	281	206	294	291	242	243	273	124	201	275	291	162	282	270	258	154	207	268	211	237	260	290	295	275	289	249	281	237	246	275	202	46	178	281	285
29.25	77	133	250	293	289	238	291	290	277	250	211	280	285	264	284	206	294	290	244	243	275	127	201	277	290	161	285	270	260	156	205	269	212	239	262	291	298	276	291	250	281	239	246	278	202	46	184	283	288
29.5	80	136	248	292	290	240	291	290	276	252	213	281	284	266	282	209	295	291	245	245	273	128	202	278	291	163	285	272	263	159	208	268	213	239	261	289	294	275	291	253	281	241	247	276	201	46	186	284	286
29.75	78	132	248	291	288	237	290	289	277	251	209	278	283	263	279	206	294	291	243	242	273	128	203	276	291	161	284	269	261	154	204	266	213	239	259	285	297	274	290	251	281	241	247	275	205	45	184	282	285
30	79	133	251	292	290	238	292	293	275	251	209	280	283	264	281	209	295	290	243	245	274	131	200	274	290	161	283	269	261	154	206	271	212	236	259	288	296	276	292	253	280	241	246	277	205	45	187	281	288
30.25	76	135	246	293	288	235	290	291	278	251	209	280	285	263	280	205	294	290	241	244	274	128	200	277	289	160	282	270	263	154	203	268	212	237	260	288	293	275	290	252	283	243	249	277	209	43	187	284	287
30.5	77	136	257	295	288	244	291	295	276	248	218	282	284	266	287	213	297	296	247	248	277	133	203	277	293	164	289	269	265	164	210	270	220	243	261	288	300	276	296	256	285	248	247	278	214	49	195	281	290
30.75	75	136	257	294	289	242	292	295	279	253	214	285	285	265	286	211	297	296	247	249	275	136	203	277	292	165	288	270	267	166	211	271	215	239	265	292	298	278	294	256	286	249	250	278	212	49	197	284	290
31	76	136	253	293	285	241	289	292	275	251	214	284	285	265	284	210	297	293	246	245	273	136	203	275	289	163	285	272	265	162	208	270	214	239	262	289	294	277	291	255	282	248	249	278	210	45	197	283	286
31.25	79	133	254	293	289	238	290	292	279	251	211	282	285	267	286	210	295	292	244	247	275	136	202	278	292	163	288	272	268	159	206	273	214	239	261	287	297	278	292	256	286	247	250	279	215	49	193	283	287
31.5	76	135	253	291	288	236	289	292	274	256	209	280	286	265	283	209	295	291	244	246	274	139	201	277	288	161	284	272	269	155	206	268	214	239	264	288	294	277	291	256	285	250	248	278	215	45	190	281	287
31.75	79	134	254	294	289	239	290	293	279	251	212	283	285	266	286	213	297	294	245	248	275	138	203	279	292	163	287	272	267	160	206	270	213	239	264	291	295	278	295	259	287	249	249	280	212	48	199	283	289
32	77	135	259	292	287	240	291	295	279	251	219	285	288	266	286	211	295	296	244	250	274	137	205	275	293	162	288	273	269	165	212	271	217	240	264	289	297	278	294	257	286	250	250	281	213	47	206	285	288
32.25	72	132	257	293	287	239	290	293	278	250	214	281	284	265	284	210	294	292	246	247	273	136	202	277	289	163	287	270	267	160	209	270	216	242	262	287	296	275	291	257	286	252	248	278	218	43	199	281	286
32.5	77	134	252	293	289	237	291	293	277	254	212	280	286	265	285	210	295	295	246	248	273	140	201	279	292	166	285	273	270	156	209	272	214	239	264	289	295	278	294	259	289	250	249	282	220	44	199	282	289
32.75	78	134	258	294	288	243	293	295	278	253	214	285	285	266	288	212	295	293	248	251	274	140	202	276	292	160	288	270	270	165	210	271	216	242	263	288	293	278	293	257	287	252	250	279	219	47	201	282	287
33	79	132	255	292	288	238	293	295	278	252	211	280	283	267	284	211	295	291	246	247	275	143	204	278	291	163	286	273	273	157	208	270	215	240	264	287	297	279	291	258	287	253	250	282	223	46	198	283	285
33.25	76	134	256	291	288	240	290	294	279	250	215	283	285	267	285	210	296	293	247	250	275	145	203	276	289	164	286	270	271	160	206	271	217	238	263	288	295	279	292	259	286	254	248	281	220	45	201	282	286
33.5	78	136	252	293	290	237	289	291	279	256	209	280	286	266	281	210	295	289	246	248	275	142	202	278	290	163	286	271	272	154	206	271	214	240	264	288	294	278	292	257	291	252	252	281	224	45	193	282	288
33.75	81	133	258	294	291	243	292	295	281	251	216	285	289	266	287	211	297	293	248	249	276	146	203	278	292	164	288	273	275	161	209	270	216	240	266	289	297	276	291	259	290	257	250	282	222	48	202	283	290
34	76	132	254	292	291	239	289	293	279	252	213	283	286	267	283	210	295	292	249	248	276	146	203	278	290	163	284	273	276	154	205	272	214	240	263	289	293	277	290	258	291	255	251	280	223	47	200	281	289
34.25	72	132	255	292	288	239	289	293	279	252	215	284	288	267	285	211	296	293	246	249	272	146	203	278	291	159	286	271	274	161	208	270	216	239	264	287	291	277	290	257	289	256	250	280	221	44	202	280	287
34.5	80	133	257	290	290	240	289	292	279	253	211	280	284	269	285	210	295	291	248	250	275	147	203	279	289	166	286	271	277	156	207	272	213	242	267	289	294	277	291	257	290	256	250	282	224	47	199	281	290
34.75	79	132	253	291	290	238	290	293	278	251	211	281	289	268	285	210	294	293	246	246	276	146	204	277	290	164	285	273	277	156	205	271	214	239	262	286	295	277	293	258	290	257	251	282	227	47	197	281	289
35	75	132	256	290	289	238	289	293	281	254	213	281	289	268	285	212	295	293	247	249	275	152	203	277	290	163	286	272	276	158	207	271	215	240	265	287	292	278	291	258	291	258	253	281	225	47	201	283	286
35.25	77	133	259	293	289	242	291	294	282	252	214	285	291	268	286	211	297	294	248	252	277	153	201	279	293	165	286	272	279	162	210	273	218	241	267	288	295	279	295	260	291	259	252	283	222	48	202	283	289
35.5	75	130	255	291	288	238	290	294	281	253	212	281	284	266	284	208	294	291	245	251	274	150	202	277	292	163	284	270	278	154	207	272	216	239	264	287	295	280	289	255	290	257	251	281	226	42	198	281	288
35.75	77	134	257	293	289	240	291	295	281	253	214	284	287	268	286	211	295	295	249	250	274	154	201	278	289	161	286	274	278	162	209	273	217	241	266	288	292	278	293	261	290	260	254	282	223	48	202	282	286
36	79	136	259	291	293	241	292	296	282	255	215	286	288	270	287	213	299	295	249	252	275	156	205	279	294	168	287	276	282	161	209	273	219	243	269	290	294	281	295	261	295	263	255	286	227	49	206	283	292
36.25	76	136	259	293	290	242	290	294	282	254	216	286	288	269	288	214	296	294	247	252	275	160	204	278	290	164	289	272	281	163	208	272	217	242	268	290	292	279	294	260	293	259	253	284	222	45	205	284	288
36.5	79	137	255	290	289	236	291	294	281	257	210	281	285	269	284	209	296	289	246	249	276	158	204	280	289	163	286	274	282	153	205	273	214	242	267	288	290	280	292	256	293	259	252	283	225	46	195	281	286
36.75	78	134	258	291	291	238	291	293	281	257	213	283	285	270	285	210	296	290	250	250	278	157	205	280	292	166	284	274	282	158	208	273	215	242	267	288	291	278	292	257	293	260	253	283	227	46	199	282	288
37	82	135	255	292	291	237	291	296	284	255	213	283	286	272	287	210	298	293	246	251	278	158	206	281	293	166	286	275	284	157	210	273	216	242	268	290	293	281	295	258	297	262	256	284	227	51	199	282	293
37.25	77	130	256	289	290	235	286	294	280	255	210	281	284	268	286	211	294	289	243	246	275	156	202	277	290	163	285	272	281	153	206	271	215	239	265	286	289	278	291	258	294	260	250	283	227	47	196	280	288
37.5	81	133	258	291	290	240	291	296	282	254	214	284	285	269	285	212	294	294	248	250	276	159	204	279	291	166	284	272	283	156	210	272	216	242	266	287	288	280	291	259	295	261	254	282	224	46	201	282	289
37.75	80	134	259	295	293	241	290	297	283	257	213	282	288	269	289	214	297	297	250	252	278	158	207	279	293	166	289	274	286	159	209	275	218	244	270	289	292	284	297	259	298	264	256	285	229	51	196	281	293
38	75	132	259	292	288	241	288	297	280	256	217	285	287	266	288	213	294	295	248	252	275	161	204	277	291	163	286	272	283	162	211	271	218	242	267	287	284	279	293	260	293	262	251	284	221	51	206	281	289
38.25	75	131	260	291	289	241	288	297	281	253	215	284	286	268	288	211	295	294	249	253	276	161	202	280	288	164	286	274	284	157	207	272	216	240	267	287	286	279	294	258	295	264	253	285	226	48	200	279	290
38.5	81	134	255	292	290	237	290	295	283	258	211	281	286	268	284	207	296	288	247	248	277	163	204	281	293	165	284	275	286	153	209	275	215	242	270	288	292	282	292	260	296	263	255	285	227	47	199	282	289
38.75	80	133	259	292	293	239	291	297	282	257	211	285	287	271	287	208	294	292	248	250	276	162	204	281	293	167	288	276	290	154	209	274	216	242	270	288	288	282	291	260	296	264	253	284	229	49	198	283	291
39	76	132	257	290	293	237	290	295	283	255	212	282	286	272	286	209	296	293	250	249	275	162	201	280	290	164	286	274	288	156	208	273	214	244	267	288	285	280	291	260	296	263	253	284	226	45	197	281	289
39.25	74	131	260	290	289	239	288	296	283	253	215	281	285	270	287	211	294	294	248	250	275	161	202	280	290	164	287	274	287	158	209	272	217	241	269	285	285	282	293	261	296	262	253	287	227	46	200	280	288
39.5	75	133	259	292	290	239	288	297	284	254	215	284	287	270	287	211	296	294	248	253	277	163	203	279	290	164	287	273	288	159	209	273	216	240	270	289	285	280	294	261	295	263	253	285	225	47	202	281	291
39.75	77	131	259	290	287	238	289	296	282	257	212	283	287	269	288	209	296	293	248	250	274	166	202	280	291	164	287	273	287	156	207	273	215	241	270	287	282	281	293	259	294	262	255	286	225	48	202	281	288
40	76	135	259	291	292	238	291	298	284	259	211	284	288	271	289	210	297	293	249	253	277	166	205	282	292	166	288	276	292	158	208	274	217	244	270	289	287	282	294	261	298	264	256	284	228	48	199	283	293
40.25	76	128	257	291	290	238	286	296	282	255	212	282	286	272	286	208	295	292	248	250	276	164	204	280	289	166	284	273	290	154	207	272	216	241	268	287	284	280	293	258	296	263	255	283	226	46	199	280	289
40.5	77	131	258	290	289	238	288	297	282	255	212	284	287	271	288	209	295	291	246	249	276	166	204	280	290	165	286	274	290	152	205	274	214	242	270	287	283	278	293	260	296	262	252	286	226	44	198	280	290
40.75	81	134	257	291	290	237	289	295	286	256	213	282	287	270	288	209	297	293	249	251	276	172	206	282	291	161	286	277	290	154	208	275	214	243	271	288	284	282	293	261	294	264	257	288	223	48	204	283	291
41	80	132	258	289	289	236	288	295	284	255	209	281	285	268	286	207	294	290	247	248	275	163	203	279	289	163	285	273	291	151	205	274	213	243	269	287	282	279	292	257	295	262	254	287	228	47	195	280	289
41.25	79	132	259	291	292	238	288	297	283	256	213	283	288	270	289	207	296	291	251	251	277	169	202	280	291	165	286	274	292	154	209	274	219	243	270	287	285	280	294	258	297	263	256	288	227	50	198	280	291
41.5	76	133	260	291	290	241	286	296	283	257	216	286	287	270	288	211	295	292	248	253	276	171	204	279	288	162	287	276	289	158	209	275	217	243	271	288	278	281	295	261	297	262	253	286	226	47	204	280	288
41.75	77	130	258	291	290	238	288	296	281	256	210	281	286	269	287	209	293	291	248	249	276	167	202	279	292	164	286	273	292	154	205	273	216	245	270	287	280	279	293	259	297	262	254	287	226	44	199	279	288
42	79	132	260	291	291	236	287	297	284	257	212	283	288	271	289	209	296	291	248	248	278	170	205	281	290	166	288	275	293	151	207	274	216	244	270	289	282	279	294	261	299	264	254	286	227	47	198	281	292
42.25	80	134	262	292	292	241	290	297	285	256	218	288	290	273	291	213	297	293	251	254	279	172	206	281	295	168	288	277	293	159	212	276	218	246	271	289	282	282	296	263	300	264	257	289	227	48	206	283	292
42.5	79	129	258	288	289	238	287	294	283	257	210	281	285	271	288	208	291	288	247	250	277	167	204	279	292	163	285	274	293	148	206	273	215	242	268	286	280	281	293	259	298	262	254	286	227	46	193	279	290
42.75	75	130	257	289	289	237	287	295	283	255	210	283	287	269	287	207	294	290	248	251	276	170	204	281	292	164	286	273	293	152	207	274	218	242	270	288	276	281	294	258	296	262	254	287	228	45	199	279	290
43	78	130	261	290	290	239	290	297	286	257	216	288	286	272	291	211	295	294	248	252	278	170	205	281	292	164	287	274	296	158	211	276	218	244	270	288	276	281	294	261	297	265	254	289	227	47	202	283	291
43.25	80	132	260	291	291	239	288	297	285	256	211	283	288	272	288	208	295	292	249	250	278	172	204	282	292	168	286	277	296	155	208	275	216	245	269	288	279	282	296	260	300	264	254	288	227	49	198	282	290
43.5	77	132	261	289	291	239	287	296	285	258	214	287	288	271	289	211	295	290	249	253	276	173	206	280	291	167	284	275	294	157	210	274	216	245	271	286	275	280	295	260	297	263	256	289	226	50	205	282	289
43.75	76	131	260	289	289	240	285	296	283	256	216	285	288	269	289	210	294	291	249	252	273	174	206	278	289	161	286	274	293	157	207	274	218	244	269	285	274	279	294	259	296	262	256	287	223	47	205	282	289
44	77	131	261	288	289	239	287	297	283	257	213	284	287	271	289	210	295	290	251	251	277	171	203	282	291	167	286	275	296	155	208	275	219	245	270	288	276	280	291	261	299	264	256	286	228	46	200	281	290
44.25	77	128	261	291	287	238	286	296	285	257	214	284	287	272	289	211	292	290	248	250	277	171	204	281	289	161	285	276	295	154	208	275	219	245	271	285	277	282	293	259	296	263	255	289	226	48	201	280	290
44.5	82	132	259	289	290	237	288	296	286	262	212	283	288	271	287	207	295	291	249	250	278	176	206	283	291	164	285	278	296	153	208	274	218	246	273	288	276	282	292	259	299	261	257	290	225	48	201	285	290
44.75	75	130	261	289	288	239	286	296	286	259	214	287	287	271	289	209	294	292	248	251	276	172	203	280	289	164	286	276	294	156	209	275	218	245	269	287	274	282	293	261	297	263	255	287	226	46	201	282	289
45	79	132	256	287	290	234	285	296	284	257	210	281	285	271	286	206	292	288	248	247	275	169	205	281	289	165	283	274	297	146	206	274	214	242	269	286	278	281	292	258	300	259	255	287	229	46	195	280	291
45.25	75	130	260	292	288	238	284	298	285	258	215	285	289	271	292	207	295	291	245	252	275	170	204	281	290	163	286	275	296	156	210	275	215	243	272	286	272	281	292	258	298	263	255	288	222	46	204	278	290
45.5	76	132	262	290	290	239	285	297	285	258	216	286	286	274	288	209	293	291	249	252	277	170	204	282	290	166	287	276	296	157	208	275	221	245	271	287	272	283	291	259	299	264	255	288	229	48	202	281	289
45.75	76	133	260	289	290	241	285	296	284	260	218	289	288	272	290	207	293	291	247	255	274	175	205	280	290	163	284	277	296	157	208	275	215	245	272	290	270	282	294	261	299	261	257	288	221	49	209	285	289
46	76	132	259	290	289	237	286	298	285	256	216	285	286	272	292	206	297	290	249	253	276	172	205	280	291	163	285	275	297	155	210	274	218	242	271	286	269	283	293	262	298	262	255	288	226	46	202	281	289
46.25	78	130	260	289	290	238	284	297	286	258	213	284	287	271	290	209	293	288	244	251	277	170	205	280	290	165	285	274	296	155	207	276	219	243	272	288	273	279	294	260	298	264	256	289	228	49	202	281	289
46.5	76	131	263	290	290	241	287	298	287	260	216	287	288	273	291	209	294	291	250	253	279	173	206	281	292	165	287	276	299	156	210	278	219	245	273	287	273	284	293	263	298	264	257	289	227	49	202	280	292
46.75	77	129	261	288	292	241	286	299	288	257	215	287	287	274	292	210	295	291	250	254	278	174	207	282	289	168	287	275	299	155	211	277	220	246	272	287	272	284	292	261	301	264	258	290	226	50	204	281	290
47	73	132	262	287	288	238	283	298	285	254	215	286	284	270	291	206	293	290	248	250	275	172	202	279	288	165	284	273	296	157	208	275	219	243	271	286	268	281	291	260	297	263	254	289	225	48	202	282	290
47.25	72	129	259	287	290	236	284	297	284	255	215	287	286	269	289	208	294	288	245	252	275	173	206	279	290	164	286	274	298	154	209	274	216	243	270	288	268	280	291	260	299	263	254	288	226	45	203	282	290
47.5	76	128	259	288	289	238	283	297	285	258	212	284	285	271	289	207	292	287	247	249	276	172	205	281	289	164	284	274	297	154	208	275	218	243	271	286	269	282	291	259	298	261	256	289	227	48	200	281	291
47.75	75	130	261	289	289	241	283	297	285	258	221	288	286	271	290	209	293	288	248	254	275	174	207	279	290	160	284	276	298	157	212	276	219	246	272	286	264	280	292	258	296	261	255	290	223	47	211	283	288
Data File	C:\Program Files\Biolog\OL_DC_23\PMX\Data_2022\09\PMX_441_220909_A_01.OKA
Set up Time	Sep 09 2022 12:20 PM
Position	1-A
Plate Type	PM 1-
Strain Type	---
Sample Number
Strain Name	salmonella agona 9/9/22
Strain Number	112 repeat 2
Other
Hour	A01	A02	A03	A04	A05	A06	A07	A08	A09	A10	A11	A12	B01	B02	B03	B04	B05	B06	B07	B08	B09	B10	B11	B12	C01	C02	C03	C04	C05	C06	C07	C08	C09	C10	C11	C12	D01	D02	D03	D04	D05	D06	D07	D08	D09	D10	D11	D12	E01
0	11	13	11	11	11	11	11	11	11	11	11	11	12	11	11	11	11	11	11	11	11	11	11	12	12	11	11	14	11	11	11	11	11	11	11	12	11	11	11	11	11	11	11	11	11	11	11	14	13
0.25	11	12	11	11	11	11	11	11	11	11	11	13	13	11	11	11	11	11	11	11	11	11	11	15	11	11	11	12	11	11	11	11	11	11	11	13	12	11	11	11	11	11	11	11	11	11	11	15	11
0.5	19	11	11	11	11	11	11	11	11	11	11	14	11	11	11	11	11	11	11	11	11	11	11	14	16	11	11	13	11	11	11	11	11	11	11	16	12	11	11	11	11	11	11	11	11	11	11	12	16
0.75	13	14	11	11	11	11	11	11	11	11	12	18	14	11	11	11	11	11	11	11	11	11	11	18	17	11	11	15	11	11	11	11	11	11	14	20	16	11	11	11	11	11	11	11	11	11	11	19	18
1	22	17	11	11	11	11	11	11	14	11	15	17	16	11	11	11	11	11	11	13	14	11	12	18	18	11	11	16	11	11	11	11	11	11	13	20	16	12	11	11	11	11	11	11	12	14	11	23	25
1.25	21	17	15	15	19	11	11	18	25	12	17	27	24	22	18	13	11	11	18	15	24	13	17	29	21	17	16	18	11	11	11	26	11	17	22	25	22	20	23	20	15	20	11	22	23	24	13	26	37
1.5	25	22	18	19	33	11	21	29	34	18	21	36	28	32	32	19	11	11	23	21	40	24	21	37	27	23	29	22	20	13	15	36	15	23	30	28	33	31	31	28	24	30	22	31	31	30	17	28	48
1.75	23	20	18	20	33	11	25	31	37	19	18	41	29	37	41	23	11	11	22	21	48	26	19	42	28	19	33	21	24	11	13	42	13	26	35	27	37	34	35	25	29	31	25	35	30	31	19	30	48
2	22	24	19	28	42	12	33	37	42	23	23	39	31	43	49	27	12	11	22	25	56	23	22	44	31	21	42	22	27	11	15	50	16	31	39	29	43	40	40	27	32	29	32	40	27	29	18	29	54
2.25	29	25	26	31	52	20	40	40	47	29	24	46	39	47	60	33	17	16	23	30	62	27	26	50	34	24	46	27	36	15	17	58	20	36	44	31	51	50	49	29	40	33	38	44	30	28	18	34	64
2.5	26	31	34	39	58	24	47	44	51	37	28	52	42	55	76	40	20	22	29	36	72	29	28	53	41	26	56	34	42	20	23	65	28	43	52	37	56	54	54	30	44	34	48	54	31	31	22	39	67
2.75	23	37	36	41	67	27	53	49	62	44	37	66	50	61	84	47	26	29	30	40	83	31	36	59	45	30	64	37	48	22	28	71	32	49	57	45	63	60	62	33	58	39	61	61	35	35	25	46	68
3	26	36	39	46	72	32	56	48	60	54	38	70	56	63	93	47	26	25	27	43	86	29	38	59	50	26	67	43	52	20	30	76	35	57	64	50	57	63	65	30	54	38	67	64	36	31	22	46	68
3.25	28	42	45	54	81	34	62	53	70	60	42	79	67	69	108	52	28	29	29	47	97	30	45	66	53	29	75	52	55	26	35	79	40	64	66	55	68	63	69	33	61	38	73	70	35	35	25	52	74
3.5	25	39	44	57	87	36	67	56	75	67	44	90	72	74	116	52	31	29	31	48	101	30	45	66	56	28	79	50	59	25	37	85	42	68	69	61	74	69	76	32	64	37	79	75	33	33	22	57	74
3.75	29	50	47	61	100	42	74	59	76	69	47	98	80	79	128	54	34	32	31	54	109	30	53	69	98	31	86	62	63	30	43	92	50	73	76	66	80	77	79	35	69	43	85	82	36	33	25	58	77
4	28	51	49	69	106	42	80	61	81	75	54	104	91	87	138	62	34	36	30	55	118	32	54	70	129	30	91	65	63	28	38	98	48	77	78	75	87	77	83	33	77	39	90	87	34	34	26	66	78
4.25	34	54	52	84	118	49	88	66	88	83	56	108	92	91	148	68	41	53	31	59	125	32	62	74	150	32	101	70	71	34	43	105	52	84	83	81	96	85	85	35	81	41	96	97	38	38	26	67	82
4.5	35	55	55	94	123	52	95	68	88	91	58	112	93	94	152	72	46	81	29	63	131	32	67	80	172	31	108	73	76	35	43	109	56	86	84	87	103	86	89	32	84	39	101	100	37	37	26	65	82
4.75	33	58	58	86	135	59	107	75	93	101	61	116	109	99	158	77	75	107	33	67	142	38	70	79	192	32	116	83	80	39	52	117	62	90	86	94	113	93	103	38	91	44	108	106	39	37	26	72	84
5	31	61	61	83	140	59	113	75	97	104	62	118	123	101	167	80	102	130	31	71	144	34	76	81	201	30	120	91	83	42	55	121	67	90	94	100	120	97	107	34	95	40	112	112	37	34	25	74	87
5.25	37	65	65	94	154	68	123	82	104	111	67	124	141	105	177	86	127	153	35	77	152	38	85	86	214	33	132	99	88	47	67	131	82	103	101	111	127	106	114	41	104	45	122	118	42	42	28	76	89
5.5	33	66	67	107	159	68	131	82	109	115	67	125	149	108	181	87	137	165	35	78	158	33	91	85	220	30	133	101	94	45	70	135	86	109	102	114	134	105	116	37	105	43	124	119	38	36	29	80	94
5.75	32	71	71	110	170	74	137	90	113	119	71	130	162	110	188	91	152	172	35	80	162	34	99	91	228	34	141	106	98	47	79	141	94	113	107	118	138	111	119	38	109	43	128	128	39	37	28	83	98
6	35	78	79	124	177	84	147	99	123	126	78	135	175	118	197	98	167	186	37	85	175	39	107	96	237	35	151	116	106	54	89	148	107	126	114	127	150	120	126	41	118	45	135	134	41	39	29	112	99
6.25	33	82	79	132	181	89	150	100	123	125	83	135	182	116	198	99	177	195	35	85	176	34	112	97	240	34	157	117	107	55	104	152	114	128	109	125	154	125	128	39	119	46	138	135	41	39	30	144	103
6.5	35	84	86	148	192	100	159	111	133	136	92	141	191	123	210	104	192	205	41	95	185	41	121	103	252	40	164	129	112	58	117	157	126	136	114	140	161	129	137	43	127	45	145	144	45	42	34	173	111
6.75	41	92	96	160	198	108	169	114	140	140	97	145	199	126	215	113	201	212	44	100	192	40	127	109	255	41	168	136	120	63	124	165	129	145	120	145	163	135	142	46	133	48	148	148	47	42	34	190	114
7	37	91	102	168	199	116	172	120	147	142	105	146	205	131	220	113	207	217	40	105	197	39	134	114	258	35	176	141	121	64	134	167	136	149	125	151	169	137	146	44	136	48	152	152	45	42	34	202	115
7.25	33	93	106	175	204	122	180	126	151	149	108	148	210	135	220	115	213	223	40	109	203	38	137	116	260	37	182	144	126	68	141	172	142	152	127	152	174	140	149	43	140	45	158	155	44	43	32	212	122
7.5	38	100	111	184	209	130	184	132	155	155	111	152	219	140	229	125	223	233	43	117	209	41	143	123	265	40	190	153	131	71	151	180	146	160	136	163	182	148	154	44	144	49	158	163	48	46	37	225	127
7.75	38	101	120	197	214	139	193	143	162	160	122	161	226	147	235	127	231	237	46	124	214	47	148	138	268	44	200	158	140	78	163	186	154	170	146	173	188	152	163	47	157	54	168	172	56	54	41	235	136
8	38	99	118	198	214	140	195	144	165	166	124	162	229	150	240	130	237	241	46	121	217	46	148	140	267	42	200	164	140	76	165	190	154	170	150	178	189	153	166	49	157	51	169	171	51	52	37	239	136
8.25	35	101	121	200	215	145	199	151	168	166	122	160	233	150	240	131	238	242	46	126	218	42	148	135	271	39	203	165	143	76	164	190	159	173	153	180	192	158	170	45	159	49	167	174	49	44	33	243	142
8.5	40	102	126	206	222	150	203	151	172	169	123	162	237	156	243	129	243	246	50	131	220	42	148	141	274	38	209	171	143	78	171	194	163	177	157	183	199	160	172	47	160	50	167	176	44	43	33	247	145
8.75	40	105	135	214	226	153	209	162	175	174	129	168	242	162	247	133	248	250	57	139	223	43	156	150	277	41	215	179	149	82	175	198	169	185	165	191	200	166	179	47	169	54	173	182	48	48	34	253	154
9	40	110	136	221	231	162	212	171	184	179	134	174	247	170	248	139	252	254	66	148	230	48	159	156	277	45	222	186	157	89	183	205	173	192	172	200	209	168	189	51	175	58	181	186	52	52	40	259	162
9.25	47	112	137	220	239	167	215	183	188	184	140	177	246	170	251	141	255	259	73	149	230	52	160	162	280	43	223	190	159	89	183	209	175	192	180	213	213	172	192	54	179	58	182	182	50	50	39	264	164
9.5	41	111	148	231	237	167	219	177	192	189	143	184	253	179	256	142	261	259	76	157	235	46	161	171	279	43	227	194	159	93	187	207	180	199	181	230	215	177	198	53	181	55	185	197	55	50	39	263	172
9.75	41	112	150	234	240	173	226	182	196	191	145	184	256	181	254	147	262	260	82	164	235	48	164	174	281	46	233	201	164	96	190	212	181	200	184	240	220	181	210	56	185	56	187	199	51	49	37	265	178
10	43	112	152	240	244	175	229	190	200	192	149	190	259	186	256	149	265	264	88	167	237	48	166	182	282	45	235	204	165	95	192	215	184	203	188	250	222	183	222	56	188	57	189	200	55	52	39	269	182
10.25	43	110	155	240	244	178	230	195	202	197	151	193	259	190	256	151	267	264	97	172	241	48	166	185	282	44	236	208	168	99	195	216	188	209	196	252	226	186	231	60	193	61	191	206	53	51	42	270	188
10.5	43	112	157	246	250	181	233	202	203	197	155	198	262	194	255	152	268	267	105	178	240	53	168	190	284	43	241	213	171	102	196	220	188	209	198	259	229	189	240	65	193	63	195	204	57	52	39	276	190
10.75	41	117	159	248	252	182	235	204	209	199	156	201	263	197	257	156	269	269	107	180	241	50	169	194	282	45	245	215	174	102	196	223	189	214	197	261	235	193	245	67	198	64	197	210	56	53	42	274	197
11	42	115	164	252	255	185	238	205	213	202	158	201	266	204	260	159	271	271	114	181	243	49	171	195	286	46	248	221	176	106	198	224	193	218	202	261	239	197	250	71	199	69	201	216	59	50	39	276	201
11.25	44	115	164	254	254	190	242	216	213	207	162	208	265	205	260	157	272	272	123	187	245	53	176	208	286	43	248	224	180	110	202	229	195	221	208	267	242	199	255	78	205	73	202	219	62	55	41	278	205
11.5	38	114	165	257	257	191	243	219	216	208	163	210	265	204	262	160	273	272	128	190	243	53	174	208	285	43	249	224	182	109	202	230	197	218	210	269	243	200	257	80	205	72	202	220	64	57	41	279	205
11.75	43	116	171	257	256	191	246	218	221	211	161	211	266	211	260	161	275	271	133	193	243	54	174	206	286	44	254	227	182	107	201	228	200	223	211	266	246	203	260	85	207	74	204	223	62	51	38	278	210
12	41	115	175	260	262	192	247	221	221	208	165	214	267	213	264	163	277	276	137	194	246	56	175	212	286	44	256	230	185	111	202	231	202	224	215	270	249	207	265	90	211	85	207	226	68	52	42	278	215
12.25	48	119	177	264	261	196	253	229	226	211	169	218	271	215	266	165	279	279	148	200	248	59	179	214	289	49	256	232	188	114	204	235	202	226	218	276	252	211	268	97	214	88	210	232	72	53	43	283	220
12.5	46	118	175	263	263	196	250	229	227	210	167	216	269	216	262	166	277	275	151	198	247	60	179	216	288	47	257	233	188	117	203	234	201	225	219	274	255	212	269	98	217	88	208	230	71	51	39	280	222
12.75	44	115	180	266	261	197	256	231	231	215	168	221	271	219	264	167	279	276	156	202	247	61	181	218	288	46	260	236	191	116	202	235	205	232	221	275	258	215	269	100	217	94	210	236	77	54	40	284	224
13	49	123	183	271	268	202	258	237	235	219	173	225	271	223	267	171	280	279	166	208	249	68	183	224	289	53	265	237	194	121	207	242	207	234	226	278	262	219	274	112	223	99	215	241	81	55	46	284	230
13.25	47	121	183	273	264	203	259	240	236	217	172	228	273	226	266	171	283	281	169	208	248	69	185	227	290	54	263	241	196	123	206	241	207	233	226	279	263	220	275	115	224	104	217	243	84	56	46	286	235
13.5	48	118	184	272	267	203	260	240	237	217	174	230	269	225	266	171	281	279	171	209	248	71	184	228	289	55	263	240	197	120	205	242	208	233	229	280	264	221	274	116	225	106	216	243	87	54	44	284	236
13.75	51	122	190	274	267	204	263	243	241	221	174	231	274	230	266	174	284	279	179	211	248	72	183	228	290	59	266	242	198	123	207	243	211	235	230	280	267	224	278	123	226	111	217	246	90	55	45	284	237
14	49	120	187	274	268	207	264	246	240	220	176	234	272	229	267	175	283	283	184	215	250	74	184	231	287	62	266	241	202	129	207	245	209	234	231	279	268	227	279	126	229	117	222	248	95	55	46	284	240
14.25	54	122	190	276	274	206	266	249	243	220	178	235	274	229	270	176	284	283	190	215	251	78	186	234	291	71	266	245	205	128	209	245	212	236	236	282	271	227	282	132	232	117	223	249	98	54	51	288	243
14.5	56	121	191	275	273	204	266	249	243	220	177	235	272	231	267	175	285	281	193	213	249	79	186	235	289	68	267	243	204	127	207	245	210	235	234	282	269	228	278	135	233	120	222	249	99	53	48	285	242
14.75	61	123	191	276	275	210	271	253	246	223	182	238	272	232	268	177	284	282	199	218	251	83	186	239	290	74	265	245	208	128	209	248	215	236	236	283	271	233	282	141	235	129	227	251	106	57	56	286	246
15	60	124	194	280	274	211	272	254	248	224	181	242	274	237	270	180	285	285	201	221	253	88	190	241	290	80	269	247	208	133	209	249	213	237	238	284	271	235	284	147	238	133	229	253	112	58	60	286	248
15.25	69	127	197	280	280	211	274	258	251	226	181	244	274	240	270	183	284	284	206	222	253	88	188	243	291	83	271	250	210	135	212	252	214	240	243	284	273	239	282	153	240	137	229	256	117	55	68	287	253
15.5	72	123	201	278	277	212	272	257	250	224	185	242	274	236	270	179	283	283	210	222	252	90	190	244	294	86	267	248	210	132	208	251	215	237	240	284	273	238	282	153	238	135	228	253	117	57	70	288	252
15.75	79	124	203	279	281	216	276	259	252	226	184	245	272	237	271	181	285	283	214	223	250	95	188	247	294	86	268	249	213	135	210	252	215	240	245	283	275	239	283	160	243	138	231	255	118	54	77	285	255
16	73	127	205	283	280	216	278	261	255	228	186	248	279	242	273	187	288	288	219	227	254	102	189	249	293	96	273	252	218	142	213	252	219	241	244	284	277	244	287	164	247	150	236	259	130	59	80	287	257
16.25	89	127	205	285	282	219	277	263	255	227	188	251	276	243	274	184	288	286	221	230	253	102	193	253	293	98	273	253	218	141	214	254	218	241	247	286	277	246	284	168	247	153	236	260	134	62	91	288	258
16.5	84	125	206	283	280	218	278	262	258	228	186	250	276	243	272	185	288	285	223	228	253	102	193	253	290	100	268	252	219	140	213	255	216	241	245	285	278	245	284	172	246	157	238	259	135	57	91	286	257
16.75	90	127	205	287	282	218	278	266	259	230	192	252	276	246	275	191	290	291	228	232	256	112	191	257	294	103	272	254	221	144	214	256	220	241	250	289	279	246	286	177	250	160	236	260	144	63	103	289	261
17	96	128	209	285	281	219	281	265	259	228	188	253	277	246	273	189	290	288	229	232	256	109	193	257	294	109	272	256	224	145	213	256	220	240	248	288	277	248	286	182	254	162	238	262	145	62	104	289	261
17.25	101	127	210	284	285	221	282	270	260	231	189	254	276	249	275	189	290	288	232	233	254	114	193	258	293	109	272	254	227	145	214	258	217	243	251	288	277	247	287	188	252	164	240	262	147	62	111	288	264
17.5	111	127	210	283	286	219	280	270	262	226	188	253	277	247	274	191	288	287	234	235	253	113	191	256	293	112	273	255	225	144	212	256	220	242	252	286	279	249	287	191	252	167	239	263	146	59	117	288	264
17.75	103	123	211	287	285	222	279	272	261	229	194	257	277	249	277	192	290	291	239	236	256	116	193	259	293	117	273	255	232	150	213	260	219	243	252	287	278	249	288	194	255	177	244	264	155	61	119	288	265
18	106	129	218	285	281	221	282	264	265	230	191	257	279	251	276	192	291	289	236	235	257	119	195	259	295	123	276	258	230	145	213	257	223	243	252	283	282	254	286	197	256	175	239	264	155	59	122	286	269
18.25	114	128	215	286	286	223	282	269	264	229	191	258	276	249	275	193	292	290	237	234	256	121	194	260	295	121	271	256	230	149	214	261	219	243	252	288	279	253	287	200	256	175	242	266	158	57	128	288	268
18.5	111	130	216	288	285	224	284	269	265	230	194	259	280	255	279	199	293	288	243	238	258	121	197	262	296	131	275	258	235	154	219	263	226	243	254	287	283	256	287	207	261	183	244	268	159	61	132	288	270
18.75	116	126	219	288	286	223	282	274	268	232	193	262	278	251	277	195	293	291	246	241	261	125	195	265	295	127	275	259	235	155	216	263	223	243	254	289	280	254	287	207	261	186	246	267	169	64	143	289	268
19	113	130	219	290	289	226	285	277	270	232	199	262	280	255	281	202	293	293	249	243	258	132	197	267	294	136	276	260	240	160	219	263	223	244	256	289	283	256	288	212	264	194	251	267	174	65	148	289	271
19.25	124	128	218	287	289	226	282	277	268	233	196	262	278	254	277	198	291	290	249	243	259	131	196	268	294	131	273	260	240	156	216	263	225	244	257	290	279	255	286	215	264	190	249	267	176	64	150	289	270
19.5	127	131	221	287	288	227	283	273	268	231	192	260	279	255	279	197	292	291	251	241	256	130	195	265	296	135	275	262	242	152	215	264	223	246	256	286	281	258	288	217	264	193	248	268	171	58	150	288	273
19.75	125	130	220	288	292	224	284	275	272	234	191	263	278	256	280	199	292	291	253	244	258	131	195	267	294	139	275	261	240	158	215	266	225	245	258	288	282	258	288	219	265	193	247	270	177	55	152	289	273
20	128	130	221	288	289	229	280	274	270	232	193	262	279	257	279	200	291	291	254	244	258	134	194	267	296	140	275	262	242	154	215	264	225	246	260	287	283	260	288	220	265	199	249	271	180	57	156	288	275
20.25	130	128	219	288	295	226	284	279	271	230	192	263	277	257	280	202	292	292	255	243	255	135	194	266	294	141	274	260	242	157	217	264	224	243	259	290	281	256	287	224	265	198	249	269	182	55	164	289	273
20.5	123	132	222	291	291	228	285	279	271	234	195	267	279	259	282	205	295	295	257	247	257	140	197	270	294	151	278	262	247	161	219	266	226	244	257	289	281	260	288	225	270	205	251	270	186	59	166	289	274
20.75	122	130	224	293	290	228	285	280	274	233	195	266	281	260	282	206	294	295	258	250	260	141	197	270	294	152	277	262	247	161	218	268	227	247	261	289	282	262	287	228	267	207	253	272	190	63	171	288	276
21	129	131	226	293	295	230	286	284	274	235	199	269	280	260	284	207	296	296	265	250	262	152	198	276	297	154	279	263	251	168	220	269	228	247	265	291	283	262	291	235	271	211	257	272	198	70	181	291	277
21.25	134	129	228	289	291	226	283	274	271	231	192	263	278	259	279	199	293	293	259	246	256	142	194	269	297	149	275	263	247	155	217	264	223	243	260	286	282	262	288	232	269	201	249	269	191	55	172	289	276
21.5	139	130	226	289	294	229	286	279	274	233	193	265	279	261	280	204	294	296	264	249	260	148	195	270	295	151	275	263	253	157	219	265	226	247	262	288	281	262	288	238	272	209	254	272	195	58	179	290	277
21.75	127	129	229	291	292	230	286	275	275	235	197	268	282	262	285	208	296	295	263	251	259	149	198	273	296	159	278	264	252	162	221	266	228	247	263	288	284	264	289	238	274	215	254	274	197	59	184	289	278
22	137	131	226	291	296	231	286	285	276	235	195	270	280	262	284	208	297	296	268	253	263	150	197	273	296	158	277	265	256	164	218	270	227	249	266	291	284	264	289	241	274	215	256	274	202	63	188	291	278
22.25	129	131	235	292	290	229	286	279	277	233	198	270	281	264	284	209	296	296	265	252	261	153	196	272	296	162	279	263	253	162	220	268	226	244	264	287	285	267	289	241	275	218	256	273	202	61	188	288	279
22.5	128	131	232	294	296	232	287	286	275	237	201	272	281	263	286	212	297	298	270	255	262	160	201	275	298	165	279	267	257	171	222	272	229	249	268	292	284	263	290	245	275	223	258	275	211	68	196	290	280
22.75	133	133	237	292	291	231	287	276	278	235	196	269	283	267	286	209	297	296	265	252	260	156	198	272	300	163	280	265	258	162	220	267	231	247	265	288	285	268	291	244	276	221	257	274	206	58	193	289	282
23	134	133	237	293	295	231	289	280	282	237	198	272	284	268	286	209	299	298	269	255	261	162	199	275	298	166	280	267	261	168	222	271	230	248	268	290	287	267	291	247	277	223	258	278	212	62	197	290	282
23.25	137	133	237	291	295	230	287	280	278	234	197	269	281	268	285	211	298	296	271	254	261	160	198	275	298	162	278	266	260	162	220	272	228	249	266	289	285	266	291	249	277	224	260	277	208	62	198	289	280
23.5	128	132	236	291	291	229	288	280	278	233	197	273	283	267	286	210	297	299	268	255	260	161	195	274	299	165	280	265	260	167	221	269	226	247	267	287	285	267	290	248	276	223	257	277	209	59	199	289	283
23.75	139	134	237	294	298	234	288	290	281	237	204	276	285	269	288	215	300	300	276	259	266	169	203	281	300	167	282	270	265	173	221	273	231	249	272	294	286	266	290	252	281	229	265	279	219	68	212	293	283
24	133	132	234	294	298	234	289	285	278	235	198	272	281	267	286	211	300	299	275	257	262	167	200	275	298	166	279	264	264	168	221	270	228	251	269	289	286	262	289	252	280	230	261	278	216	62	210	290	282
24.25	137	130	231	291	298	231	289	286	279	236	196	271	281	265	287	213	298	297	275	256	263	169	198	276	298	165	278	267	263	168	222	270	228	249	269	291	285	266	290	253	279	228	262	277	216	57	208	290	281
24.5	129	130	237	292	295	232	290	284	280	237	198	273	281	268	289	217	300	300	275	259	262	169	201	278	296	172	282	267	267	173	223	272	231	248	271	289	284	267	290	256	279	234	262	278	220	60	210	288	284
24.75	144	132	237	292	299	232	288	285	282	236	198	273	281	267	287	212	299	299	277	257	261	171	198	276	299	166	279	269	267	167	221	273	230	250	270	288	288	267	288	256	279	229	260	278	221	59	212	291	282
25	137	135	239	291	294	231	287	280	282	235	195	272	283	269	287	209	297	298	276	258	260	166	198	275	300	165	281	268	268	163	218	270	230	246	271	288	286	268	290	258	280	230	262	277	219	57	212	289	284
25.25	134	133	237	292	298	235	289	286	281	240	198	276	283	271	291	217	301	300	277	261	263	173	199	279	298	168	282	268	270	174	223	273	232	251	272	290	286	269	290	262	282	239	266	280	223	63	216	290	284
25.5	133	136	243	297	298	235	292	290	283	240	206	280	285	273	293	222	303	302	281	264	269	180	204	279	298	170	283	270	273	180	226	277	234	252	275	294	288	269	290	261	281	243	270	280	230	72	225	291	283
25.75	143	135	238	291	299	232	289	288	283	236	196	273	280	269	287	215	298	300	280	260	263	173	200	276	297	164	279	269	271	169	220	274	230	252	273	289	285	267	289	263	283	234	266	279	224	59	219	289	283
26	135	134	241	294	298	235	291	287	282	236	199	276	283	275	289	216	302	301	280	262	263	176	201	279	301	170	282	269	275	173	223	274	231	249	273	290	289	272	289	264	283	239	269	280	227	61	222	290	285
26.25	137	132	244	294	298	234	292	282	284	237	198	277	284	274	291	219	303	300	280	262	265	179	201	279	299	170	282	270	274	171	222	275	230	250	274	291	292	271	291	265	283	241	266	282	230	62	222	289	287
26.5	142	132	241	290	298	234	290	286	284	236	196	274	283	271	288	215	300	301	281	261	263	177	200	276	298	167	280	271	273	168	223	274	230	249	274	289	286	268	291	264	283	239	264	281	231	57	225	289	285
26.75	134	132	244	296	295	234	292	282	282	235	201	278	286	274	291	216	301	302	282	262	263	178	201	279	299	172	284	269	276	174	226	273	232	250	272	289	291	271	291	266	282	242	268	281	231	61	223	289	287
27	127	135	244	296	297	234	292	290	283	237	206	279	285	274	294	227	305	305	285	268	267	184	203	283	298	173	284	268	278	183	226	276	234	252	275	290	289	272	291	264	285	248	271	281	235	67	230	290	287
27.25	140	134	242	294	302	235	291	291	284	239	200	278	282	273	293	221	301	302	285	265	266	184	201	281	300	167	282	272	277	178	225	275	232	251	276	291	288	269	292	267	283	246	270	282	236	61	231	290	285
27.5	135	132	242	295	302	233	294	292	284	235	204	278	282	275	293	221	302	305	286	265	265	188	203	281	298	166	281	270	279	179	225	276	231	249	277	292	287	269	290	266	286	247	270	280	236	68	232	290	285
27.75	139	133	237	293	304	233	293	292	285	237	200	277	281	271	290	219	303	301	285	262	264	183	199	279	299	165	279	268	280	175	222	277	231	250	276	292	285	267	290	266	284	245	269	282	235	58	231	289	284
28	140	134	245	295	297	235	293	285	282	237	199	275	284	275	291	221	301	303	284	265	263	181	201	281	298	169	285	271	280	172	225	274	232	249	275	290	289	273	292	268	287	247	268	283	237	62	229	286	289
28.25	138	132	246	296	298	236	294	291	284	238	208	278	284	275	291	219	303	305	285	266	265	189	202	284	301	166	281	270	282	175	226	278	232	248	278	292	290	269	291	268	284	247	268	282	239	65	235	289	285
28.5	139	134	250	295	296	232	291	282	283	235	198	276	285	279	290	217	302	304	283	263	262	184	198	281	303	166	281	271	282	168	221	273	230	247	274	291	293	273	289	268	286	244	268	283	235	58	232	288	289
28.75	140	136	250	296	297	238	292	286	285	239	201	279	287	280	293	225	304	304	286	268	269	190	204	283	302	175	285	274	285	178	225	279	237	253	278	292	295	276	293	272	287	253	272	286	239	64	235	290	289
29	143	134	249	295	299	235	293	289	286	241	206	282	284	277	294	221	305	302	288	268	266	195	204	283	302	167	283	270	283	176	226	276	233	251	279	291	291	272	291	268	286	247	271	284	243	66	241	289	286
29.25	138	135	250	294	298	236	295	286	284	240	203	277	286	277	295	225	305	304	288	268	265	191	201	282	302	172	286	270	284	175	225	277	237	252	278	288	293	274	292	268	286	251	272	286	243	61	236	288	288
29.5	142	135	250	295	298	236	295	285	287	238	199	277	287	277	294	225	304	304	288	267	265	193	204	281	300	173	284	272	285	175	226	276	235	252	277	292	293	276	292	270	288	252	271	286	243	61	235	290	290
29.75	141	135	243	294	303	236	293	290	287	237	201	280	285	275	293	225	305	307	290	267	265	195	202	282	299	168	285	272	286	179	224	278	233	251	278	289	289	272	294	271	287	251	274	283	242	59	234	288	287
30	137	134	248	298	302	240	298	293	287	241	208	282	288	280	295	228	307	309	292	271	269	200	205	287	300	173	284	273	289	184	229	281	237	254	280	293	293	276	292	272	290	254	276	285	246	68	241	291	289
30.25	139	135	244	296	301	235	294	293	286	239	201	278	285	280	292	226	306	304	292	268	265	196	202	283	300	164	283	273	289	179	225	279	233	251	278	290	288	273	293	271	288	250	272	283	244	62	238	288	287
30.5	134	134	248	298	302	239	296	293	286	241	207	283	285	280	296	233	308	308	292	273	269	200	204	284	300	172	286	276	290	187	229	280	236	251	282	291	291	273	291	272	289	257	276	286	245	66	240	290	288
30.75	143	136	251	297	300	238	297	291	287	239	205	281	286	280	295	229	307	307	292	270	265	200	203	285	302	172	285	272	289	178	226	278	237	254	280	291	296	276	294	274	289	254	274	286	244	62	237	290	291
31	146	131	252	295	300	237	293	288	287	238	199	281	286	277	293	225	306	303	290	269	263	196	204	283	302	169	284	273	291	169	225	278	236	252	278	288	294	275	293	273	289	251	273	285	243	61	237	289	289
31.25	137	136	253	299	302	241	299	293	287	240	208	283	287	281	298	229	307	309	294	275	270	204	204	285	303	173	286	274	290	184	229	280	236	254	280	291	293	276	293	273	290	256	275	288	248	66	239	290	288
31.5	145	135	252	296	302	238	296	287	287	242	202	279	287	278	296	226	307	306	289	269	266	199	204	284	300	171	285	273	291	176	227	278	237	252	281	288	294	277	294	272	289	252	277	287	244	60	238	289	290
31.75	139	135	252	298	302	239	295	291	288	241	200	282	287	279	297	230	308	308	292	271	265	202	205	283	300	174	286	273	292	177	229	279	239	254	281	289	296	277	294	272	291	255	276	287	245	64	237	289	290
32	137	138	252	298	301	238	299	291	289	239	206	281	286	282	298	232	308	308	295	272	269	205	204	285	301	173	287	276	291	182	227	280	237	251	282	290	294	277	293	273	292	255	277	288	245	67	239	289	292
32.25	130	139	256	301	302	241	301	293	289	243	213	286	289	283	300	236	312	310	295	276	271	209	208	287	300	178	291	276	294	188	229	284	239	255	282	291	295	278	293	274	292	260	280	289	247	71	243	290	290
32.5	137	137	255	299	302	242	300	293	290	243	210	283	288	283	298	235	311	309	294	274	270	208	208	288	301	175	287	275	292	185	230	281	238	253	282	291	297	278	294	273	291	257	278	287	247	68	242	289	290
32.75	141	136	251	296	303	237	298	291	288	240	206	283	289	279	298	229	309	308	295	271	267	208	207	286	303	172	287	273	292	180	228	282	236	251	282	291	294	276	293	274	291	254	276	288	247	65	239	291	291
33	142	135	250	299	304	240	297	292	288	241	203	280	289	281	299	232	310	306	294	273	266	205	207	287	303	172	287	273	294	180	228	282	237	253	283	289	295	278	294	273	292	255	277	288	245	64	239	287	291
33.25	141	135	249	296	307	240	300	296	289	240	207	283	286	279	295	230	309	309	295	272	268	211	205	287	301	169	285	275	293	181	227	282	236	253	284	292	293	275	292	272	291	255	277	285	246	64	241	288	288
33.5	151	135	242	295	311	239	294	299	292	238	201	278	285	276	295	225	307	308	296	271	266	207	203	286	298	164	283	272	292	176	224	281	236	253	283	292	288	270	290	272	290	251	277	284	246	59	242	290	288
33.75	151	137	248	295	310	241	296	298	290	240	202	280	285	278	294	227	305	307	295	273	268	207	206	286	300	165	282	274	295	177	226	282	236	255	283	291	290	273	292	274	290	253	278	286	247	63	242	290	290
34	130	138	256	300	300	239	301	289	290	242	206	284	289	285	302	235	310	309	296	275	268	208	207	287	302	179	291	275	296	181	230	281	240	254	285	288	297	284	296	274	293	258	279	292	247	66	237	288	296
34.25	137	134	251	296	301	238	297	290	288	240	203	283	289	284	299	229	309	309	294	272	265	207	204	286	303	175	287	274	295	178	227	281	238	254	282	288	296	278	295	273	293	255	278	288	244	62	237	286	293
34.5	147	134	248	294	307	238	294	295	290	237	202	279	285	280	296	223	306	308	295	273	266	209	205	285	299	165	282	273	294	175	224	280	235	252	287	290	291	273	292	273	288	249	280	284	244	61	240	288	290
34.75	135	135	249	298	304	240	299	296	288	242	206	283	286	282	299	232	309	310	297	275	267	215	207	287	299	172	285	273	294	183	229	282	237	252	284	290	292	273	293	272	290	255	279	286	245	68	239	289	290
35	133	135	253	298	301	238	300	288	290	238	204	282	288	286	297	233	310	310	294	274	266	209	205	288	302	175	288	275	295	178	227	282	236	253	283	288	296	281	292	272	294	257	278	288	243	61	235	289	293
35.25	133	134	250	298	306	239	299	297	290	241	205	284	285	283	300	232	310	310	296	275	269	214	205	289	300	173	286	273	297	185	229	282	240	254	285	292	292	277	294	272	293	255	281	287	246	65	239	289	291
35.5	137	138	252	298	305	241	300	292	292	242	205	283	289	284	302	232	311	311	298	275	269	210	206	287	304	176	290	274	296	180	229	284	238	254	283	288	296	281	294	275	294	257	282	290	246	61	240	288	294
35.75	133	137	252	299	307	242	300	299	290	244	212	284	290	284	302	235	313	310	301	278	269	216	209	289	302	176	288	274	297	187	230	284	239	256	287	290	293	279	295	277	294	256	283	289	247	67	242	289	294
36	133	134	254	296	303	240	299	291	290	239	203	282	287	283	298	231	308	309	296	272	267	210	204	287	301	174	287	274	296	178	228	284	238	255	285	288	296	280	293	274	294	257	279	288	245	60	237	287	293
36.25	129	136	253	299	304	239	303	296	290	243	210	285	289	284	301	236	310	310	300	278	272	217	208	290	302	175	289	274	295	189	230	285	240	254	286	291	295	279	293	274	293	258	283	287	248	67	242	289	291
36.5	128	138	252	300	304	241	302	298	290	244	212	286	287	285	301	235	312	313	299	278	270	221	208	288	303	175	289	274	299	187	231	284	238	253	285	290	293	281	293	275	295	258	283	289	248	69	242	289	294
36.75	141	137	251	296	304	239	298	295	291	239	204	281	289	280	299	228	310	310	300	274	268	213	207	287	303	169	287	275	297	175	229	283	237	256	286	289	295	279	294	275	295	254	282	290	247	62	240	289	292
37	134	138	254	299	304	242	301	294	292	242	206	286	290	286	302	231	310	312	298	276	269	215	208	289	305	176	290	277	298	178	231	285	237	257	288	289	298	284	295	275	295	256	281	291	249	63	240	289	298
37.25	134	139	252	298	304	242	300	295	289	242	207	285	290	284	301	231	311	311	298	275	269	217	208	291	303	173	287	274	298	181	229	284	238	256	288	289	295	280	291	274	294	257	282	289	246	66	241	289	293
37.5	128	136	255	299	304	241	299	292	292	240	206	286	289	286	302	234	313	311	298	276	268	213	209	289	301	177	291	275	299	181	228	286	237	255	287	288	298	284	296	275	295	257	281	292	245	61	239	288	295
37.75	133	135	253	298	305	239	299	295	290	241	203	283	289	285	300	232	312	312	299	275	266	214	208	288	302	173	289	276	299	178	230	282	237	254	285	288	294	279	295	273	294	257	281	290	246	62	239	288	295
38	127	137	257	302	300	241	302	293	291	242	211	287	291	287	305	235	314	312	300	276	268	218	211	290	304	177	291	275	299	183	232	284	240	256	287	289	298	284	294	276	295	260	283	291	248	67	240	288	296
38.25	128	137	254	300	306	241	300	296	291	242	204	284	289	285	301	236	312	311	299	277	268	215	206	290	301	173	289	276	297	183	230	286	240	255	287	288	295	283	294	277	292	256	284	290	246	61	240	289	293
38.5	126	135	250	300	307	242	301	296	291	240	205	285	289	284	300	234	311	311	299	275	270	215	205	289	301	172	285	274	299	183	231	285	241	254	286	290	293	280	292	276	295	256	283	290	246	62	241	289	292
38.75	147	135	247	295	311	239	296	300	292	239	201	281	288	279	295	224	306	308	299	273	266	213	204	290	299	159	281	275	297	174	226	283	235	255	289	292	291	273	293	274	293	251	282	286	247	59	240	290	291
39	126	137	252	299	307	242	300	295	291	240	202	283	289	285	302	236	311	312	301	278	268	215	206	292	301	175	291	276	300	181	232	284	240	255	287	290	294	280	295	274	294	256	284	292	246	58	240	289	295
39.25	128	139	257	302	306	243	304	298	294	246	213	289	292	289	304	235	314	314	304	280	273	221	209	293	303	177	292	277	300	187	233	289	242	257	289	292	300	283	294	278	298	261	285	294	251	71	245	291	296
39.5	124	138	256	299	304	241	301	290	291	242	205	283	290	287	302	235	311	312	299	277	268	213	209	289	303	177	291	277	302	178	230	284	241	256	289	288	299	286	295	275	296	259	284	290	247	62	239	288	297
39.75	127	137	254	300	307	240	300	295	293	243	206	282	289	285	301	233	312	314	302	278	267	214	209	289	301	175	290	275	299	177	232	286	240	256	288	288	295	282	295	274	294	256	284	290	246	62	241	288	296
40	129	139	248	300	311	241	301	300	294	241	204	284	288	283	304	231	312	313	302	278	267	214	208	291	300	169	287	277	301	183	230	285	238	257	288	291	290	280	293	275	295	255	285	291	248	61	241	290	292
40.25	121	139	260	301	304	241	303	293	294	245	207	287	291	290	305	234	314	313	302	278	271	216	208	292	304	179	293	277	302	182	232	287	242	256	288	289	301	287	296	276	296	259	285	292	248	64	241	291	299
40.5	117	137	255	301	307	244	305	299	293	243	208	285	291	287	305	238	314	314	303	280	271	218	208	291	302	177	290	278	301	188	235	287	241	257	290	290	295	284	296	275	296	260	287	293	248	66	242	289	294
40.75	120	137	252	300	306	241	300	294	292	242	203	284	290	284	303	232	310	312	302	277	267	213	207	290	302	172	290	277	299	179	228	285	238	256	287	288	295	282	293	277	295	257	283	290	246	60	239	289	291
41	114	138	257	301	304	240	302	294	292	243	208	286	289	288	305	234	314	313	301	278	269	217	208	292	301	177	291	275	302	182	231	285	241	256	289	288	299	285	295	276	296	258	284	292	249	63	240	287	295
41.25	106	137	256	302	302	242	305	300	290	246	214	288	289	290	306	241	314	314	303	282	270	222	210	293	302	179	293	275	301	191	233	286	241	254	288	290	298	285	293	274	295	260	287	290	249	69	243	287	295
41.5	121	136	256	299	305	240	297	294	293	241	204	285	289	286	301	231	311	312	300	278	267	214	208	291	302	173	288	275	300	177	228	286	238	257	289	288	296	285	295	274	296	257	283	293	247	59	241	288	294
41.75	117	135	255	301	307	241	301	297	293	244	207	285	289	287	302	233	311	313	302	279	268	215	209	293	303	173	289	275	302	181	233	287	243	257	289	289	297	284	294	275	293	256	286	292	248	63	241	289	294
42	108	139	255	303	307	244	307	301	294	244	214	286	292	290	307	238	317	316	306	282	271	222	209	294	304	177	290	277	303	193	233	289	242	256	291	292	298	286	295	277	296	261	289	293	248	70	244	289	296
42.25	111	136	255	301	304	242	304	296	295	244	208	288	290	289	303	235	314	313	304	279	269	215	207	293	304	177	291	276	302	182	234	288	242	257	290	290	300	287	295	275	295	259	288	292	245	64	241	289	297
42.5	112	138	256	302	306	242	306	297	294	242	210	287	291	288	305	236	314	314	305	280	270	218	209	294	304	176	292	279	302	185	235	289	243	256	290	291	298	287	295	276	296	262	287	293	249	66	242	289	295
42.75	110	139	255	300	306	242	303	297	293	244	207	285	291	289	303	236	313	313	304	280	268	217	210	293	305	175	293	279	301	187	235	289	240	259	290	288	299	288	296	276	296	258	290	293	247	65	241	289	297
43	107	138	255	301	311	244	303	302	294	244	208	286	291	289	305	238	314	317	305	283	272	217	209	294	303	178	291	278	302	189	233	290	244	260	292	291	294	284	297	276	296	264	290	292	249	65	244	290	294
43.25	104	140	256	304	307	245	305	300	293	244	210	286	291	291	306	238	313	313	306	282	270	218	211	293	304	178	292	277	304	189	236	288	245	256	291	289	298	288	295	277	297	261	289	293	249	67	245	288	295
43.5	104	138	256	304	307	244	305	302	295	247	213	290	290	289	305	238	316	315	305	282	270	222	211	294	302	176	290	279	303	191	236	289	243	259	291	291	296	286	296	277	295	261	291	294	251	70	244	290	296
43.75	134	136	251	300	312	241	298	303	296	244	208	286	289	284	299	227	309	311	304	279	270	217	210	294	303	163	284	278	301	176	230	288	238	259	292	293	296	280	292	277	293	255	289	290	248	63	245	291	296
44	114	136	254	303	307	243	305	302	293	245	212	289	292	289	304	238	314	315	306	283	272	223	210	296	304	171	291	278	302	187	234	290	244	256	292	293	297	285	295	277	297	259	290	292	250	69	244	291	296
44.25	114	136	259	302	307	241	303	293	295	243	205	286	292	290	304	233	314	314	305	280	267	213	208	295	307	179	294	280	304	181	234	288	241	257	292	289	304	290	296	279	299	259	288	294	245	60	241	290	301
44.5	102	141	253	304	312	244	304	305	294	245	211	289	289	287	308	240	319	317	308	284	271	220	210	297	304	178	292	280	305	192	235	291	244	258	294	293	295	287	295	279	298	264	291	293	249	67	244	291	297
44.75	106	136	253	301	311	241	302	301	294	242	207	287	290	287	303	236	314	314	306	282	270	218	208	296	305	172	289	277	303	186	232	288	242	257	292	291	295	284	295	276	296	259	290	293	248	64	243	292	294
45	104	139	259	303	305	244	306	295	294	245	208	288	291	291	307	238	314	315	305	281	268	215	211	296	306	178	294	279	305	186	234	288	242	258	291	289	302	290	296	278	299	261	289	294	247	64	242	290	300
45.25	95	140	258	305	305	247	307	302	296	246	215	291	291	289	309	243	314	317	307	285	275	224	214	298	305	181	294	280	306	194	238	292	246	258	291	291	296	291	295	278	297	264	291	294	252	70	246	290	294
45.5	106	141	259	305	309	244	305	300	296	246	211	289	293	291	308	240	317	317	306	282	270	218	211	295	307	182	295	281	307	186	236	290	244	260	293	291	303	292	296	280	300	263	292	295	249	66	243	290	301
45.75	101	138	255	305	308	245	306	304	294	247	214	291	290	290	306	240	314	317	309	284	271	223	212	297	305	175	291	279	303	191	235	290	245	258	293	292	296	286	292	277	297	271	293	293	248	67	245	291	296
46	106	139	256	302	306	243	302	298	295	246	207	289	292	291	306	237	316	314	305	280	269	217	210	296	304	178	293	280	306	183	235	290	242	258	292	291	300	289	295	277	294	283	289	293	248	64	242	290	298
46.25	105	138	256	302	308	242	301	297	294	244	205	288	289	289	305	235	313	315	306	280	268	213	211	294	304	175	291	279	301	181	234	291	242	257	292	290	300	290	293	277	295	286	289	292	247	61	241	288	297
46.5	101	137	256	302	308	242	302	299	295	244	204	286	291	289	304	235	312	314	305	284	269	214	210	295	305	176	291	280	304	183	234	290	243	259	292	290	298	289	296	279	296	279	288	294	248	63	242	291	297
46.75	100	138	258	303	308	243	304	299	296	244	209	289	291	292	308	241	315	315	308	283	271	217	211	294	305	180	294	281	306	185	236	291	243	260	292	290	301	291	296	281	298	265	291	295	247	64	243	291	299
47	114	133	254	301	309	241	298	300	297	243	204	284	289	287	303	231	312	316	305	280	269	216	210	297	304	169	288	278	303	179	231	287	241	259	293	292	298	285	294	280	295	256	290	291	247	64	243	290	297
47.25	87	139	259	305	308	247	307	301	296	245	213	290	291	290	309	244	317	318	309	286	271	221	211	297	304	181	295	279	307	194	236	289	242	257	293	290	297	290	296	279	297	264	291	292	247	67	243	289	298
47.5	100	136	257	303	309	242	301	300	297	244	204	287	290	289	305	235	312	315	306	281	269	215	209	297	304	174	292	280	303	181	233	289	241	257	291	289	297	287	294	278	295	258	291	294	249	62	242	289	297
47.75	102	138	258	302	307	243	304	298	296	246	209	290	293	290	305	237	315	317	308	283	270	218	213	297	306	176	292	280	305	185	234	290	244	261	293	290	302	291	295	278	296	262	290	295	249	65	243	290	298
Data File	C:\Program Files\Biolog\OL_DC_23\PMX\Data_2024\03\PMX_441_240315_B_02.OKA
Set up Time	Mar 15 2024 4:13 PM
Position	1-B
Plate Type	PM 1-
Strain Type	---
Sample Number
Strain Name	112
Strain Number	s. agona
Other
Hour	A01	A02	A03	A04	A05	A06	A07	A08	A09	A10	A11	A12	B01	B02	B03	B04	B05	B06	B07	B08	B09	B10	B11	B12	C01	C02	C03	C04	C05	C06	C07	C08	C09	C10	C11	C12	D01	D02	D03	D04	D05	D06	D07	D08	D09	D10	D11	D12	E01
0	107	99	93	89	85	86	82	90	85	85	89	88	105	102	89	86	99	81	74	81	82	78	75	89	108	99	90	95	85	80	74	76	83	79	81	84	108	97	90	77	105	73	78	69	77	78	79	85	106
0.25	116	105	98	92	86	92	86	95	86	90	93	93	109	109	94	87	97	86	79	84	86	78	77	96	119	104	94	96	84	80	76	80	89	83	80	88	114	101	87	79	103	75	78	71	84	83	83	88	110
0.5	114	106	97	95	87	88	85	93	87	91	95	91	110	108	97	90	86	85	79	81	82	79	76	94	117	103	96	97	85	79	77	79	86	82	82	89	114	101	90	82	101	77	79	74	81	79	80	89	114
0.75	120	109	102	100	93	96	90	98	93	95	99	99	115	115	97	91	91	91	85	85	93	84	81	97	122	109	101	101	88	84	82	84	92	86	88	95	120	106	92	84	102	83	79	77	87	86	86	94	117
1	116	109	100	94	89	91	86	94	90	91	96	95	113	112	96	89	90	86	80	83	86	81	80	95	119	105	96	96	83	80	78	81	89	83	84	89	117	104	93	83	94	77	77	73	83	82	81	89	116
1.25	119	108	101	99	93	92	90	99	93	95	97	97	114	109	100	95	91	90	83	84	89	81	83	95	122	108	101	101	87	85	82	83	92	84	85	93	121	108	96	86	96	82	79	78	86	84	85	96	118
1.5	126	117	111	103	106	104	98	108	100	103	106	104	123	126	112	99	101	99	91	92	102	88	89	106	131	114	106	104	95	89	89	90	101	91	91	99	129	114	100	90	99	91	84	84	94	91	90	102	130
1.75	123	116	113	109	112	98	100	106	104	105	101	105	121	122	118	108	99	95	85	90	102	85	90	105	129	111	111	104	97	91	90	97	93	90	94	100	131	117	106	92	98	88	84	90	84	82	85	99	138
2	126	119	116	112	120	107	108	116	110	111	113	114	129	131	126	109	104	103	92	91	117	90	94	117	136	116	116	106	101	93	95	109	105	99	99	103	137	124	112	93	108	88	89	97	94	93	90	109	142
2.25	128	125	119	117	128	111	115	124	116	121	112	124	129	138	138	114	108	108	93	98	126	89	98	123	138	119	127	108	108	96	98	114	108	104	106	105	146	128	116	94	112	91	94	105	96	93	91	113	145
2.5	128	125	122	122	131	113	121	129	116	127	118	133	133	142	148	116	114	110	94	101	131	90	101	125	143	118	129	112	111	97	103	118	111	109	108	110	150	130	119	94	115	91	102	109	96	95	92	115	149
2.75	131	131	129	127	139	122	128	135	122	138	121	140	141	155	159	121	117	114	97	106	141	92	104	129	148	121	137	116	116	101	109	124	118	114	111	115	155	134	126	97	122	95	115	115	100	98	96	120	151
3	127	130	129	129	148	123	128	132	122	146	125	149	144	158	162	121	116	116	94	104	144	88	109	128	148	116	139	116	115	102	108	125	116	117	116	118	159	136	127	95	119	91	119	120	94	92	90	122	151
3.25	127	135	133	139	149	126	135	134	127	156	125	161	152	161	171	126	123	118	93	109	151	91	112	128	155	117	139	122	121	103	113	129	118	122	118	121	162	139	133	96	123	94	124	121	98	94	95	127	151
3.5	134	142	140	147	159	136	146	141	135	170	133	175	164	170	183	139	131	130	100	115	161	97	120	138	160	122	151	126	126	112	122	139	129	138	126	132	171	147	140	101	129	100	138	134	101	100	100	133	157
3.75	131	144	143	151	162	137	152	140	139	178	137	181	171	175	189	143	131	130	100	118	169	95	122	140	164	124	157	131	129	113	123	144	128	142	128	138	175	149	143	100	131	99	143	140	102	102	98	137	157
4	131	146	144	153	170	139	158	138	138	184	138	185	175	176	192	143	132	130	99	120	174	94	123	137	175	122	164	136	131	114	125	144	129	141	132	139	183	152	150	100	136	99	147	141	98	100	97	138	161
4.25	129	144	148	156	170	140	163	140	144	193	140	189	177	180	195	146	133	133	96	120	174	94	123	138	203	118	163	139	131	116	128	145	131	145	136	145	186	151	155	98	134	96	150	141	99	100	97	138	157
4.5	134	149	155	161	176	145	165	141	146	200	143	195	186	184	201	149	137	141	100	128	183	96	129	141	218	123	169	146	135	119	132	153	139	155	141	148	193	152	160	102	141	97	159	151	99	100	98	144	161
4.75	134	152	160	167	178	148	169	149	150	203	147	199	189	187	206	149	141	148	102	133	188	100	131	145	223	123	172	152	138	123	138	155	144	159	144	149	197	156	163	103	146	100	165	155	105	103	101	145	162
5	133	153	165	168	184	149	169	146	150	207	150	198	191	191	211	149	144	152	100	136	191	96	134	143	227	123	174	156	142	121	139	155	149	162	144	151	198	158	167	101	151	100	169	162	102	101	100	148	166
5.25	135	155	172	173	184	155	174	150	151	213	152	197	198	194	215	152	146	162	101	139	191	98	136	145	235	126	177	162	145	123	142	155	153	165	147	152	201	161	169	105	153	101	174	163	106	103	101	153	168
5.5	133	155	178	178	189	156	176	150	152	217	153	198	203	193	215	155	151	168	101	139	193	98	138	143	237	126	182	167	148	126	146	156	158	164	150	151	201	160	172	103	153	102	177	165	105	104	99	159	169
5.75	135	159	183	183	191	165	180	148	154	220	163	202	208	198	214	159	154	178	105	143	197	101	144	149	241	128	184	173	153	128	151	158	165	171	153	156	204	162	177	105	157	103	182	168	107	106	102	168	173
6	139	163	188	187	193	172	187	153	158	222	168	203	210	198	218	162	163	185	106	150	200	102	148	147	247	132	187	173	155	132	160	159	169	174	160	158	206	164	177	108	161	103	185	169	111	108	105	174	175
6.25	139	167	192	193	199	178	190	155	162	217	175	208	216	206	223	165	172	194	108	152	200	102	151	149	251	127	190	179	155	133	163	163	173	176	164	165	207	168	181	108	165	107	191	172	111	106	108	182	175
6.5	132	165	191	193	196	175	186	141	150	211	169	203	214	201	218	166	172	195	102	146	195	97	148	140	249	122	188	177	150	132	161	154	169	169	162	159	207	162	181	103	159	102	185	167	99	98	96	178	172
6.75	135	170	196	201	200	182	194	144	154	218	179	209	219	204	222	170	180	203	104	156	199	102	156	146	253	126	194	179	154	137	167	159	175	177	170	166	210	163	187	106	162	104	189	172	105	103	102	190	174
7	138	176	202	208	204	193	199	150	159	224	185	216	223	212	229	177	190	212	107	163	204	104	157	148	257	132	199	183	159	141	173	163	181	183	177	168	215	167	189	107	167	106	193	176	109	108	106	198	178
7.25	137	179	202	214	209	199	204	147	157	226	190	218	227	216	233	183	197	218	112	166	208	105	162	151	261	130	201	188	158	146	178	166	184	185	179	175	218	168	191	109	166	106	194	180	112	111	107	202	178
7.5	140	178	207	217	211	201	205	150	158	227	193	223	228	219	234	185	202	223	111	170	207	102	164	149	262	132	203	189	157	147	180	162	183	186	183	177	218	168	195	109	165	106	194	180	110	107	106	208	175
7.75	135	181	204	222	213	205	207	148	155	226	195	223	229	219	232	187	203	226	107	170	205	102	163	148	264	130	205	187	155	149	182	160	185	190	184	179	217	168	196	107	164	102	192	179	104	104	103	212	173
8	136	182	206	226	217	208	211	145	156	230	198	228	231	224	237	191	209	231	107	176	208	101	168	147	266	129	208	193	157	150	187	159	186	193	189	183	224	167	199	107	161	105	193	184	107	104	105	216	174
8.25	138	186	213	234	221	210	213	146	156	234	201	230	234	227	238	197	217	234	110	181	210	105	171	149	270	131	212	196	154	156	189	164	191	197	195	189	226	170	203	110	166	108	194	188	108	106	105	219	177
8.5	141	191	213	242	225	219	220	153	160	239	209	237	238	234	243	202	222	241	111	187	214	107	175	155	274	134	217	201	159	164	193	166	193	205	199	196	231	174	207	113	167	111	197	192	113	112	111	226	176
8.75	135	187	209	246	226	216	221	145	157	239	207	234	236	231	243	200	225	240	107	188	212	101	171	148	272	127	218	202	156	162	195	164	189	203	197	193	230	168	210	110	164	106	192	189	108	108	103	225	174
9	137	186	210	252	229	221	225	148	157	242	211	236	239	235	245	204	230	244	109	192	214	103	175	149	274	127	220	202	157	163	194	164	192	205	200	202	230	174	212	109	165	106	194	194	110	106	104	229	174
9.25	140	192	213	254	233	224	230	145	161	247	210	239	239	237	246	207	234	248	111	197	218	102	177	150	277	130	226	205	155	167	197	163	195	207	202	203	232	174	215	108	164	108	195	198	109	108	106	232	174
9.5	140	194	218	256	238	225	234	147	159	247	213	240	244	238	250	213	239	248	110	202	220	103	178	150	279	130	230	209	158	169	201	164	196	212	206	208	234	177	219	110	168	106	198	200	110	109	106	234	176
9.75	141	195	217	261	243	228	240	152	163	253	216	246	245	240	252	215	245	252	113	202	223	105	181	152	282	132	236	213	161	174	204	169	198	215	209	215	237	177	223	111	169	107	197	205	112	110	106	239	176
10	141	198	221	266	251	229	244	147	164	254	220	246	249	246	255	218	248	258	112	208	226	106	182	151	284	133	238	215	161	178	207	168	200	216	212	220	242	181	228	111	172	108	200	209	113	111	109	242	178
10.25	143	199	223	271	254	234	251	153	170	259	221	252	253	248	257	224	251	261	116	214	230	108	187	154	285	135	245	220	163	180	208	172	202	222	217	225	244	181	232	116	174	111	200	212	112	113	109	247	179
10.5	142	198	226	272	258	236	254	152	172	258	221	251	253	248	257	223	253	263	118	218	230	107	186	154	286	133	248	222	161	181	208	173	203	222	219	227	247	183	235	113	176	110	199	214	112	110	108	253	179
10.75	141	200	223	274	260	237	260	152	170	261	222	251	254	250	256	226	256	264	120	218	232	106	185	152	288	133	251	225	161	182	209	173	204	223	221	230	246	185	235	112	176	108	200	216	111	110	108	260	177
11	141	198	225	277	265	236	263	149	174	264	223	254	256	251	258	226	258	266	123	221	235	105	185	153	289	134	252	226	160	186	210	176	204	224	223	234	248	186	241	110	178	108	201	218	110	109	108	263	177
11.25	143	203	229	284	269	240	268	156	180	268	227	259	259	256	262	232	264	271	129	227	238	109	191	157	291	135	260	233	165	190	213	179	206	230	228	241	253	188	247	114	180	112	202	223	111	111	109	267	181
11.5	143	203	229	285	272	241	272	154	182	267	227	261	261	256	262	232	265	272	134	228	242	106	191	155	293	138	264	234	165	190	215	182	209	231	230	244	257	190	247	116	184	111	201	224	114	111	111	271	183
11.75	144	206	229	288	273	243	276	155	184	269	229	263	262	258	263	235	268	273	139	230	244	110	189	158	296	136	264	235	167	193	216	183	210	232	231	246	258	192	251	114	184	111	203	228	117	114	112	275	180
12	141	204	231	287	277	243	278	157	184	270	229	262	263	256	263	236	269	276	142	233	245	108	192	155	295	136	266	237	166	195	216	183	207	233	234	248	260	189	252	113	183	110	202	229	114	111	110	275	182
12.25	143	206	232	291	280	246	281	157	188	273	232	263	265	259	265	238	273	278	146	236	249	107	192	157	296	137	271	241	168	196	219	188	211	235	237	255	263	194	254	112	186	112	203	233	115	113	112	279	182
12.5	145	206	234	293	284	248	284	155	189	275	233	266	267	263	266	241	276	281	153	240	252	108	194	160	299	136	274	243	169	197	219	190	212	237	240	259	267	196	260	114	187	112	205	235	115	114	112	282	185
12.75	145	208	235	297	288	247	289	160	193	277	234	268	270	264	268	243	275	284	155	242	254	109	194	159	300	138	276	246	169	201	222	192	215	237	243	266	270	197	262	116	190	111	205	234	114	112	111	284	184
13	144	210	235	299	288	250	290	163	194	279	235	269	267	265	268	244	277	285	162	244	256	110	196	163	301	137	279	246	169	200	220	195	212	239	245	268	276	200	261	116	190	111	206	238	117	114	112	287	186
13.25	142	208	237	300	292	249	292	161	196	280	235	270	273	266	268	246	280	287	165	249	255	107	196	162	300	135	282	247	169	202	220	194	214	242	247	272	278	199	265	115	192	111	206	239	112	111	111	288	187
13.5	142	208	237	304	292	250	295	156	197	280	234	270	272	266	268	246	282	288	170	248	259	107	197	163	303	135	283	248	172	202	222	194	214	242	250	275	279	201	267	115	195	111	205	240	111	111	110	289	187
13.75	144	211	238	305	296	254	296	163	200	282	238	275	274	269	270	250	283	291	176	252	262	112	198	167	303	140	286	253	172	204	222	200	216	248	252	279	284	203	269	113	196	115	207	242	115	114	114	294	190
14	147	212	239	308	299	256	299	167	206	284	239	276	279	275	275	253	286	294	182	256	266	111	200	172	305	137	290	256	175	210	227	204	219	249	257	281	290	206	272	120	198	113	212	247	119	116	114	295	193
14.25	145	211	239	309	300	257	302	171	204	283	238	275	279	273	273	253	287	295	188	255	267	109	198	168	306	139	291	258	176	209	227	206	216	250	256	281	293	207	274	115	199	112	208	247	117	115	112	296	192
14.5	145	212	239	312	299	256	303	175	210	286	241	278	283	276	274	253	288	296	194	259	270	112	202	173	307	138	292	259	174	209	230	207	219	251	259	285	295	210	277	117	202	114	211	248	115	114	115	298	195
14.75	141	212	238	310	301	257	302	174	211	284	241	279	284	275	273	252	289	296	197	260	269	111	200	175	306	137	293	259	175	210	227	209	217	251	259	287	294	208	277	115	200	111	208	246	114	114	111	299	194
15	142	214	240	313	302	258	305	177	215	284	240	277	284	277	274	256	290	298	203	263	270	111	201	173	309	136	296	262	174	212	229	213	219	253	261	287	299	210	280	115	203	111	211	251	115	114	112	300	197
15.25	142	213	240	313	302	259	304	177	213	283	239	281	285	278	275	255	291	296	207	262	273	109	199	174	309	135	295	262	172	211	226	210	218	253	261	289	299	210	281	114	205	110	211	250	113	111	110	300	197
15.5	142	212	243	314	304	259	304	175	217	286	239	282	291	280	275	258	292	300	210	264	272	106	202	174	310	133	296	267	173	213	227	211	223	255	264	291	303	212	288	118	204	110	212	251	111	109	109	301	198
15.75	142	211	243	316	303	259	305	177	215	287	240	282	292	281	278	260	295	303	214	268	274	106	204	178	313	135	298	269	175	215	229	215	220	256	264	292	305	213	291	116	206	109	212	254	111	111	109	302	200
16	144	213	243	318	303	262	306	183	223	289	245	284	290	284	277	259	294	303	220	269	278	113	203	181	312	137	299	268	177	217	230	221	221	258	266	295	307	217	294	115	210	111	216	257	115	115	113	304	200
16.25	144	216	245	318	306	263	307	183	222	288	244	285	296	284	278	263	296	306	226	270	279	110	204	183	314	137	300	271	176	219	233	221	224	259	270	294	308	217	298	117	210	113	214	257	115	113	111	305	204
16.5	143	214	246	319	305	263	307	187	225	287	246	287	296	286	280	262	297	306	231	268	281	111	204	185	313	135	301	271	178	218	233	224	223	260	267	296	309	221	300	116	211	113	217	260	114	113	112	306	204
16.75	146	218	248	322	307	268	310	192	231	290	248	288	299	288	281	266	298	310	237	276	283	114	208	189	317	142	303	274	184	225	238	229	224	263	271	296	310	224	305	120	215	115	218	262	118	117	118	308	209
17	144	214	248	321	307	265	309	192	230	288	248	287	301	287	281	266	297	309	241	274	284	110	206	189	316	140	302	277	180	222	237	232	225	263	271	297	310	224	306	116	214	114	218	264	116	114	111	308	206
17.25	144	214	246	320	306	268	306	191	231	289	246	287	298	287	281	265	298	308	242	272	284	109	206	189	315	136	299	277	179	222	237	232	225	262	270	296	310	225	305	115	212	111	219	264	117	113	111	305	206
17.5	144	213	246	322	308	267	310	196	233	290	249	288	302	293	282	270	299	309	249	276	286	111	208	193	315	138	301	278	182	224	238	235	227	266	273	298	312	228	306	116	214	115	220	264	115	114	112	309	209
17.75	145	213	249	320	308	268	308	195	235	290	249	288	302	291	282	270	299	310	250	277	287	110	207	193	316	141	302	280	183	225	238	236	226	266	272	298	312	228	308	117	217	113	219	268	116	113	111	309	212
18	145	218	250	323	309	269	312	197	238	293	251	293	305	293	285	272	303	312	257	277	288	111	212	198	318	139	302	281	182	228	240	239	228	268	275	300	313	229	310	120	218	114	221	268	116	117	113	310	214
18.25	146	216	247	321	308	270	311	199	240	294	252	291	304	292	283	273	302	312	258	280	289	110	212	198	317	140	304	281	183	228	237	243	228	269	276	301	314	233	309	118	218	113	221	270	118	116	115	310	214
18.5	144	216	248	322	309	272	310	200	242	292	253	291	307	294	285	274	302	314	262	279	288	111	211	198	317	140	305	282	182	231	238	244	226	269	276	299	316	233	309	117	220	114	224	272	117	115	115	309	216
18.75	145	216	250	322	309	273	311	202	243	293	253	294	305	296	283	275	304	314	264	279	290	112	213	203	317	139	303	286	185	231	242	246	228	271	278	300	314	236	311	117	221	115	224	272	117	115	114	312	217
19	148	218	252	324	310	273	312	205	248	293	256	295	308	296	285	277	304	317	266	282	292	115	214	205	318	140	304	287	187	234	244	249	230	271	279	301	315	238	311	120	220	115	228	275	117	118	118	312	220
19.25	145	216	250	323	309	272	310	207	249	292	254	294	306	297	284	276	304	314	266	281	292	114	214	205	317	138	304	286	187	233	242	252	229	272	277	300	316	238	311	119	222	114	227	275	118	115	116	310	219
19.5	148	218	251	323	309	277	312	211	252	294	258	297	308	297	286	279	306	317	271	283	292	116	215	209	319	140	302	288	188	238	246	254	231	274	281	303	316	241	313	119	226	117	229	276	121	119	117	313	225
19.75	147	215	254	325	310	277	313	211	252	293	258	295	308	296	290	279	305	318	273	285	291	114	215	211	321	140	304	289	189	238	245	259	229	275	281	302	318	243	312	120	225	117	229	278	118	116	115	313	226
20	145	217	252	325	310	275	310	209	252	292	257	295	310	297	287	278	304	317	274	286	290	112	214	209	320	139	303	288	185	238	244	257	229	273	281	301	316	242	312	117	223	112	228	277	114	112	111	311	226
20.25	147	216	253	324	310	276	312	213	257	296	258	298	311	299	287	280	306	318	276	284	294	114	218	214	321	142	307	290	192	241	248	260	231	275	283	302	317	245	313	118	227	117	230	277	119	117	117	313	228
20.5	146	214	251	323	308	277	311	210	254	294	255	296	307	297	287	281	304	315	274	285	293	110	215	211	318	138	303	289	188	241	245	261	228	274	281	300	316	243	313	116	225	111	229	279	114	112	113	311	227
20.75	145	215	253	324	309	277	310	213	257	294	257	295	310	299	290	282	304	315	278	287	293	112	215	214	317	138	303	291	190	242	246	261	227	274	282	300	317	247	313	117	226	115	231	280	117	114	114	311	233
21	147	216	253	324	310	278	312	216	260	296	260	298	309	300	288	282	305	319	279	287	293	112	217	219	318	140	304	290	190	243	247	266	230	275	283	303	317	249	312	115	226	116	229	280	117	116	114	313	231
21.25	144	216	253	325	310	276	313	213	260	294	259	298	310	300	290	282	306	318	278	287	294	111	218	220	320	138	306	290	192	244	248	266	230	275	282	301	318	251	313	118	227	115	230	279	115	113	111	312	234
21.5	145	215	252	324	309	279	312	217	260	294	260	298	310	299	289	284	305	319	280	288	293	112	217	221	317	138	302	292	191	245	247	267	228	276	283	303	317	252	313	116	227	114	230	282	119	114	112	310	238
21.75	146	216	254	324	310	279	312	220	263	296	261	300	311	302	291	283	306	318	280	288	295	114	219	224	319	138	304	289	191	248	249	270	230	276	285	304	318	254	313	117	230	115	231	282	115	115	112	312	238
22	146	214	252	325	310	279	313	219	263	296	262	300	309	304	291	283	306	318	280	286	292	112	219	225	318	139	305	291	192	247	247	271	229	276	285	302	318	255	314	116	227	113	230	282	114	112	112	312	240
22.25	143	212	255	324	309	279	312	220	264	295	261	299	310	301	290	284	305	317	282	289	294	110	218	224	317	135	304	293	192	248	247	271	230	276	284	302	317	253	312	117	228	112	230	282	113	112	110	312	241
22.5	143	215	253	325	309	280	312	222	267	296	261	300	309	302	289	286	306	319	282	291	294	111	218	227	319	136	305	292	191	251	248	273	230	275	284	302	317	257	313	118	231	113	232	283	115	114	113	312	244
22.75	146	216	255	325	309	281	314	223	269	297	262	299	310	303	289	286	307	320	283	291	294	110	221	229	319	137	306	294	192	253	249	272	231	276	286	303	320	258	314	117	232	114	230	283	114	114	112	311	247
23	144	217	255	326	311	279	314	225	268	296	263	301	312	306	292	288	306	318	282	291	293	114	219	231	319	138	307	293	194	253	251	277	231	276	285	303	319	260	315	120	234	114	232	284	115	113	112	313	249
23.25	144	217	254	326	311	282	313	228	271	297	265	299	310	305	292	288	307	320	285	292	294	114	222	234	320	140	306	295	197	253	251	277	235	276	288	302	321	262	315	119	235	114	234	284	116	114	113	314	251
23.5	143	215	254	324	310	282	313	227	270	296	264	301	311	303	292	288	307	320	286	291	295	111	221	234	318	137	307	294	195	253	250	276	230	276	288	303	319	263	314	117	232	112	232	285	116	112	111	311	251
23.75	143	217	257	324	310	280	315	227	272	299	263	301	311	306	292	288	309	321	285	294	295	113	221	236	321	141	307	294	198	255	254	279	233	276	288	302	320	264	315	118	235	115	233	284	115	114	110	314	255
24	145	214	254	325	310	283	314	229	273	298	264	301	310	303	290	288	307	320	287	292	294	113	220	238	319	136	304	295	198	255	251	278	230	278	288	303	318	265	313	116	235	114	232	286	114	113	113	311	254
24.25	143	216	256	325	309	282	313	231	274	296	265	302	310	305	293	289	306	319	285	291	294	114	221	240	319	139	305	294	198	258	253	280	231	277	288	302	318	266	314	116	236	115	232	285	116	114	113	313	256
24.5	146	217	254	327	313	284	315	235	275	298	265	302	312	308	294	290	308	320	286	295	298	116	222	243	320	141	305	297	203	259	254	282	234	279	289	305	322	268	316	118	236	116	235	286	118	116	116	314	259
24.75	141	213	255	324	309	281	314	234	276	297	264	300	311	306	292	289	306	320	288	294	296	112	224	241	320	137	304	295	200	257	252	281	231	278	290	303	319	270	313	116	235	111	232	285	112	111	111	313	263
25	144	217	256	328	311	285	313	239	278	299	268	302	310	307	292	290	308	319	290	295	297	114	224	247	320	137	305	296	202	260	253	282	235	278	289	303	320	271	315	117	238	114	233	286	115	114	114	314	263
25.25	142	216	257	325	312	285	314	240	279	298	268	301	313	304	293	292	309	321	289	294	296	114	224	248	319	140	306	297	203	262	255	284	232	278	289	303	319	272	315	116	241	117	233	287	119	116	113	313	266
25.5	146	217	253	326	310	287	315	241	280	298	268	301	311	306	293	292	308	321	290	294	295	115	225	249	318	138	306	295	204	262	255	285	232	276	290	303	320	275	316	118	241	116	234	286	116	114	112	312	269
25.75	143	217	255	326	312	286	315	244	281	299	266	302	314	309	293	292	307	321	290	297	295	112	224	249	320	138	307	297	203	263	256	282	233	278	289	303	321	275	315	118	239	117	234	286	115	115	111	313	270
26	138	214	257	325	310	282	314	238	281	298	264	302	312	308	290	291	310	320	288	294	293	110	225	249	318	134	306	297	201	262	254	280	231	276	289	302	319	275	314	116	237	112	233	288	109	109	107	312	271
26.25	141	212	255	326	309	284	313	244	283	297	266	301	313	306	290	292	305	320	288	294	294	111	226	252	319	134	305	295	203	262	252	284	231	277	290	302	319	276	313	114	237	112	230	288	114	111	108	310	273
26.5	143	214	256	325	310	287	314	245	284	298	265	302	311	306	292	294	308	322	292	296	295	110	224	252	319	136	305	296	204	265	256	285	231	277	291	303	321	277	313	116	240	111	234	287	114	112	108	313	277
26.75	144	215	255	326	312	287	316	247	289	298	270	304	312	307	294	294	308	321	291	295	296	114	227	257	318	137	308	298	207	268	257	285	236	278	291	305	319	278	315	115	241	114	233	288	118	114	113	314	279
27	146	217	256	326	313	288	315	252	287	300	271	305	312	308	295	295	310	322	294	299	298	116	228	259	320	140	307	298	209	268	258	286	236	279	292	306	320	282	315	117	245	118	236	291	119	116	116	315	280
27.25	145	215	257	328	311	288	313	255	291	299	271	302	314	310	295	295	308	321	294	297	296	114	226	261	319	138	307	301	208	270	258	286	235	277	293	305	319	282	314	118	245	115	235	290	118	114	114	314	282
27.5	143	214	253	326	311	289	313	253	290	295	269	303	313	308	294	296	306	320	292	298	296	112	226	262	320	138	306	297	209	268	257	286	232	279	291	304	319	283	314	115	244	115	236	289	118	113	112	313	283
27.75	143	214	254	326	310	286	316	253	291	299	272	303	313	309	294	294	307	321	292	297	298	114	227	264	320	134	308	297	209	270	256	285	232	280	292	304	320	283	315	116	243	113	236	288	118	114	112	315	287
28	145	217	256	327	311	289	314	255	293	298	271	303	313	308	293	296	308	321	292	299	298	116	226	264	322	139	307	299	211	271	258	289	235	280	294	303	322	285	315	119	247	116	236	290	119	116	114	312	289
28.25	141	215	255	327	312	290	314	257	294	299	271	303	314	309	295	295	310	323	294	298	296	112	228	266	320	136	304	296	212	271	258	286	235	277	292	305	321	285	315	117	246	116	236	289	118	115	111	312	291
28.5	141	214	257	326	310	289	314	256	296	298	271	304	314	307	293	296	309	322	294	298	297	112	228	267	319	133	308	298	213	270	259	286	235	278	293	304	321	286	314	117	246	112	237	289	115	111	110	313	293
28.75	145	216	256	326	312	288	315	262	300	299	272	306	314	310	297	297	310	322	295	300	300	115	229	270	320	139	307	300	214	273	259	287	236	280	296	305	323	289	314	121	249	116	236	289	119	116	114	314	298
29	142	214	257	326	309	289	313	261	297	298	273	305	313	309	294	295	309	322	292	299	297	112	228	270	321	139	306	299	213	272	261	288	234	277	293	305	323	288	314	116	248	114	236	291	115	115	111	313	297
29.25	143	215	257	327	311	290	315	263	299	298	273	305	313	309	294	299	309	323	295	299	299	114	230	272	321	138	306	299	216	275	261	288	235	279	294	303	321	289	314	120	250	118	238	290	118	116	114	314	299
29.5	146	218	259	328	314	292	316	267	300	300	275	305	317	313	297	298	311	324	297	300	298	117	231	273	323	141	309	300	221	277	262	290	237	281	295	306	324	292	316	120	249	118	241	291	122	119	116	316	302
29.75	147	219	258	328	312	292	317	268	301	298	275	306	315	311	297	297	310	322	296	302	301	115	230	274	321	140	309	301	218	277	259	292	237	281	296	305	322	294	315	117	250	117	239	294	120	117	115	315	304
30	145	214	258	328	313	291	316	269	301	300	274	305	315	313	294	297	310	324	297	301	299	114	232	276	322	138	308	301	219	277	261	287	237	280	294	306	322	293	318	118	251	117	240	292	119	117	115	315	306
30.25	145	214	256	326	311	290	315	270	301	298	272	306	315	310	294	299	308	322	297	299	301	113	231	278	322	137	307	300	219	279	260	290	234	280	296	304	322	293	314	117	252	116	240	291	117	113	111	313	306
30.5	147	216	258	326	312	293	318	270	302	299	274	306	314	309	296	299	310	322	298	300	299	115	232	279	321	139	307	301	220	279	261	289	237	279	296	303	322	295	314	120	252	117	241	295	119	117	112	314	309
30.75	149	219	255	327	313	292	316	273	306	299	277	306	314	310	297	301	311	322	298	302	299	115	231	280	321	138	307	300	221	278	262	292	237	280	296	307	324	295	314	117	254	117	242	293	121	118	116	315	308
31	142	214	255	328	313	290	316	273	302	297	275	304	312	310	297	298	310	323	297	300	299	115	228	281	322	138	307	301	222	278	261	291	236	278	295	304	321	294	314	116	253	116	240	292	116	112	111	313	309
31.25	145	216	256	327	312	292	314	275	304	299	277	306	314	311	296	298	310	323	296	302	297	116	230	282	321	138	308	301	220	280	263	290	237	279	295	304	322	298	316	117	252	116	241	293	118	117	114	314	311
31.5	144	213	259	327	310	291	315	275	303	299	274	305	314	311	295	299	310	321	297	301	296	110	231	284	319	136	306	301	220	281	260	291	235	280	295	305	324	296	313	115	253	114	241	292	117	111	111	313	313
31.75	144	214	255	328	312	291	315	279	305	297	275	304	314	310	296	300	308	322	298	300	298	115	230	284	320	136	308	300	223	281	260	292	234	281	296	304	321	296	314	116	256	114	241	291	118	115	113	313	313
32	146	215	258	327	312	292	316	280	306	298	277	306	315	311	297	300	310	322	298	302	300	115	232	285	321	138	308	301	222	284	263	292	237	282	295	305	323	299	316	120	255	118	243	293	122	116	113	314	315
32.25	146	215	257	327	312	292	315	281	305	297	275	305	313	312	296	299	309	323	297	301	299	112	231	286	322	139	308	299	225	284	263	293	236	279	297	306	322	298	316	119	257	116	242	292	119	114	112	313	316
32.5	142	215	257	326	311	291	316	281	305	298	277	303	315	311	296	301	309	322	298	302	298	113	232	286	322	137	307	301	225	282	263	292	237	279	296	305	321	298	315	116	255	115	244	293	115	114	111	313	316
32.75	144	215	258	328	311	292	315	284	305	299	276	305	314	311	297	300	310	323	298	300	298	114	231	289	321	135	307	300	225	284	263	292	235	279	295	305	324	300	314	115	257	115	244	293	117	114	113	314	317
33	145	214	258	329	312	292	316	286	306	299	277	306	313	312	296	301	311	323	300	303	297	115	232	291	321	139	308	302	225	285	263	291	236	279	296	308	322	300	316	118	258	118	245	292	120	115	112	314	318
33.25	146	216	256	328	312	294	314	287	306	300	277	305	314	312	296	300	308	323	297	302	301	115	234	292	321	141	308	301	226	285	263	292	235	280	297	306	323	299	314	117	260	119	244	294	120	116	116	314	319
33.5	144	215	256	327	312	293	315	287	306	299	278	305	315	313	294	301	309	322	298	300	299	114	234	292	322	137	309	301	228	286	264	292	237	279	298	306	322	301	316	116	258	114	243	294	119	114	112	314	318
33.75	144	214	258	328	314	293	317	291	307	300	277	304	316	314	298	302	309	324	299	301	299	116	233	294	321	139	310	302	229	286	264	292	237	279	298	308	320	301	314	119	260	118	247	291	120	118	116	315	320
34	143	215	256	327	311	293	315	289	308	297	277	304	314	312	296	300	308	323	298	301	297	112	231	293	324	136	308	299	229	287	262	291	236	279	295	304	322	301	316	117	259	114	244	292	116	113	110	313	319
34.25	145	214	256	328	311	293	314	292	306	299	280	306	316	310	296	302	309	323	300	303	299	113	233	295	322	140	310	302	231	286	263	293	236	278	297	306	321	299	314	116	261	115	246	293	118	116	113	314	321
34.5	147	217	256	327	312	294	315	294	308	299	279	308	315	310	297	302	310	324	301	304	300	115	235	296	323	140	309	303	233	288	264	294	237	281	297	307	323	302	316	119	263	118	248	294	122	118	114	315	322
34.75	146	215	257	327	313	293	316	295	308	298	278	306	314	313	298	302	310	324	302	301	301	115	234	295	322	139	308	303	233	288	264	293	237	280	297	306	322	303	315	119	264	118	246	294	122	117	116	317	322
35	144	214	258	327	312	293	315	294	307	298	279	305	315	311	297	303	310	322	300	302	300	115	233	298	322	136	308	303	235	287	263	294	237	281	297	306	323	302	314	119	263	117	246	293	119	115	112	313	321
35.25	146	213	257	327	312	294	316	298	309	298	278	305	313	312	297	303	310	323	301	303	302	113	233	299	321	140	308	304	235	291	264	296	237	278	295	306	322	302	314	117	262	116	247	296	120	116	114	314	322
35.5	143	216	255	328	311	293	314	299	306	298	278	305	313	310	296	301	309	322	300	302	300	113	231	298	323	139	308	302	234	289	263	294	236	278	297	305	323	302	314	117	262	113	249	293	120	115	112	313	322
35.75	144	213	257	327	312	293	316	301	309	300	280	306	316	312	299	304	312	322	301	302	302	114	233	298	322	140	310	302	236	291	262	296	236	280	298	306	324	305	315	119	265	116	247	294	119	115	114	315	323
36	144	212	257	328	313	294	316	300	307	299	278	305	315	312	297	301	309	324	299	300	300	112	233	299	321	137	309	301	235	289	263	296	235	279	298	303	323	302	314	116	263	115	247	294	118	113	111	313	321
36.25	146	213	256	327	313	290	317	302	307	299	278	306	317	312	297	304	310	324	301	303	300	115	233	298	323	138	309	303	235	287	263	295	237	279	298	304	321	304	315	116	266	116	246	294	118	113	109	313	321
36.5	142	212	255	327	313	293	313	300	308	298	277	306	316	312	296	303	309	324	298	302	299	111	233	299	322	135	306	301	236	290	263	294	237	279	299	306	323	303	314	118	264	113	246	294	115	113	112	311	322
36.75	144	212	257	327	311	291	316	303	308	299	279	306	315	310	299	303	311	323	302	303	300	114	234	301	323	140	307	302	240	293	265	294	236	280	298	306	322	304	313	118	265	116	249	294	116	115	113	312	322
37	146	214	255	328	313	293	316	305	308	300	279	306	316	313	298	304	311	324	302	303	301	116	235	301	323	140	309	302	239	292	264	295	237	280	299	307	324	303	315	120	267	116	251	296	121	116	114	314	323
37.25	145	213	257	328	313	293	315	306	309	300	279	307	316	313	298	305	310	324	303	304	300	116	235	300	322	140	309	303	239	294	267	296	237	280	298	305	324	304	314	119	268	118	249	297	118	114	116	314	323
37.5	147	212	256	328	313	293	315	308	308	298	277	303	315	312	299	305	310	324	301	305	300	115	233	301	322	138	309	304	240	294	265	297	237	279	299	305	324	303	314	117	268	120	252	297	121	115	115	314	322
37.75	145	216	257	331	314	292	317	307	309	298	279	306	317	315	299	304	312	325	301	303	301	115	235	303	324	142	312	305	240	294	266	299	238	281	299	306	325	305	318	119	270	118	250	297	121	117	115	316	324
38	145	212	258	328	313	293	316	308	310	297	280	305	317	312	297	305	311	324	303	304	300	115	233	302	322	138	309	304	242	292	264	297	238	279	300	306	322	305	316	116	268	116	249	295	120	115	112	314	323
38.25	143	214	256	326	311	291	314	307	308	298	280	305	316	311	298	304	310	326	300	305	300	114	232	300	322	137	309	303	242	292	262	297	236	279	299	305	322	303	314	117	269	116	249	295	117	114	111	313	323
38.5	142	211	256	327	314	292	315	309	310	299	280	304	316	314	296	303	310	325	301	303	300	114	233	300	322	139	308	302	240	292	263	295	236	278	298	305	323	304	315	115	269	115	249	295	119	115	112	313	324
38.75	145	215	256	328	314	294	317	311	309	299	281	306	316	314	299	306	312	324	302	306	301	116	234	304	324	140	311	303	244	294	265	298	236	280	297	308	323	306	316	119	272	118	251	297	121	116	115	314	324
39	145	212	258	327	313	292	316	311	308	298	280	304	316	314	298	302	311	324	301	305	298	113	233	301	323	141	311	304	244	294	265	299	237	279	297	306	324	303	315	117	271	116	252	297	119	114	110	314	324
39.25	146	212	258	329	314	292	316	311	310	299	281	304	318	312	296	305	311	325	301	304	300	114	235	303	323	139	311	305	244	295	264	298	238	280	298	307	323	306	314	115	271	117	251	295	116	113	112	316	324
39.5	143	211	255	329	311	292	316	311	311	297	280	306	317	313	297	305	309	323	302	305	300	113	234	304	323	138	312	304	246	295	264	298	237	280	300	306	325	306	313	119	272	119	250	297	120	116	112	315	323
39.75	143	209	256	328	313	291	317	311	310	297	279	305	317	314	298	305	309	325	301	305	300	113	233	303	324	137	310	302	245	296	263	298	237	281	297	306	323	305	314	118	273	116	250	295	120	114	111	315	324
40	144	213	255	329	314	294	315	313	310	299	280	304	318	315	298	305	310	326	302	305	301	115	232	303	322	139	311	303	245	296	264	297	236	280	299	306	323	306	314	118	273	117	253	296	120	116	114	314	323
40.25	142	211	256	328	312	291	313	313	307	296	277	302	316	312	296	303	311	323	302	303	299	112	231	302	320	140	308	303	243	296	263	297	236	281	299	305	321	304	315	114	272	114	250	294	118	112	112	314	322
40.5	141	208	254	326	312	294	314	311	307	297	277	304	315	312	296	303	310	323	301	304	300	113	233	300	321	136	308	304	245	295	262	297	235	279	298	307	321	302	314	113	273	114	248	294	117	111	111	313	323
40.75	144	210	256	327	312	291	312	313	307	297	279	302	317	311	298	303	309	324	301	304	299	111	231	303	320	136	308	302	247	295	262	299	236	279	298	302	322	304	314	117	273	115	253	295	117	111	109	312	324
41	143	211	252	329	314	291	314	311	309	298	280	303	316	313	296	303	310	325	298	303	300	112	233	303	322	136	309	302	245	297	263	297	235	280	297	305	321	304	313	116	274	114	252	295	117	112	111	314	323
41.25	144	210	257	329	314	292	315	315	310	297	279	303	317	313	298	304	310	323	302	305	300	111	232	302	323	136	310	305	248	297	263	299	236	279	297	305	323	304	315	118	275	115	252	297	118	112	113	314	324
41.5	143	209	255	328	315	290	315	315	310	299	280	305	316	313	296	304	309	325	301	304	300	112	232	303	322	138	308	303	246	298	264	296	236	279	299	305	322	305	314	118	275	117	251	296	116	113	109	315	323
41.75	140	210	254	327	312	291	313	315	309	298	276	302	316	313	296	303	309	324	301	303	300	111	230	302	321	136	308	300	247	297	261	297	234	278	298	305	322	304	313	112	274	114	253	294	116	111	107	311	325
42	142	206	253	326	311	290	311	313	307	298	277	303	318	310	296	302	311	324	301	303	298	109	231	302	322	134	307	302	248	297	261	297	234	278	299	304	321	303	313	112	273	110	249	295	112	111	108	311	323
42.25	145	212	256	327	313	294	316	318	311	299	282	304	317	313	298	304	310	325	303	306	301	116	233	305	323	139	310	302	249	302	266	301	236	280	301	309	322	307	314	119	278	116	253	297	121	114	115	316	323
42.5	141	209	253	326	311	290	311	315	308	297	279	304	315	309	296	303	310	323	300	304	300	109	232	303	322	137	308	301	249	298	262	298	234	279	299	306	320	305	312	114	275	115	254	295	116	114	110	312	322
42.75	146	210	256	327	312	291	313	316	310	298	280	304	317	313	299	304	310	324	301	305	301	112	232	304	323	137	309	303	249	299	263	298	236	278	299	306	322	305	315	116	277	114	252	297	117	113	112	313	325
43	142	207	255	326	313	291	313	314	308	298	278	301	316	311	296	303	310	324	301	303	300	112	230	301	322	137	309	300	248	297	263	297	235	279	297	305	322	305	313	115	276	114	251	294	114	110	109	313	323
43.25	144	213	257	327	315	291	313	316	310	299	280	306	317	312	299	304	310	325	303	306	301	116	233	304	323	140	312	304	252	302	263	301	234	280	298	307	321	306	315	118	279	118	255	298	123	116	113	316	323
43.5	145	211	256	327	315	294	317	320	310	299	281	306	318	312	298	305	310	326	303	305	299	113	233	306	323	140	310	304	252	300	262	298	236	282	300	307	323	307	315	120	279	116	254	296	119	113	113	314	325
43.75	143	210	255	327	312	291	312	315	312	297	277	302	320	312	298	305	311	323	303	305	302	112	232	305	321	138	309	304	251	301	263	300	233	280	300	306	322	306	313	117	278	115	254	297	118	111	111	313	325
44	141	208	254	326	313	290	310	315	309	298	278	301	317	312	297	303	308	323	299	302	300	110	229	302	323	134	307	302	251	298	261	298	234	277	298	303	322	304	312	115	279	114	253	296	117	109	111	313	323
44.25	143	209	255	327	313	292	312	316	309	297	278	301	317	312	299	304	310	324	301	307	301	111	232	305	322	137	310	303	251	301	261	298	237	280	299	304	321	307	314	117	279	114	256	298	118	111	111	314	325
44.5	141	208	251	327	312	289	311	319	309	296	278	301	317	312	296	301	310	325	301	304	299	110	228	303	321	136	309	301	250	299	262	298	234	277	296	303	321	305	311	115	279	114	253	295	115	112	112	312	323
44.75	139	207	252	327	311	289	311	316	308	297	278	300	316	312	298	301	310	322	299	304	300	109	229	303	320	136	308	302	249	298	260	298	233	278	299	303	320	306	312	112	278	111	253	294	116	110	108	311	323
45	139	207	253	327	311	290	311	316	309	296	279	301	315	311	296	302	310	323	300	303	300	112	230	303	321	136	308	300	251	298	260	297	233	278	297	304	318	306	313	113	277	113	252	295	115	108	109	312	324
45.25	143	208	254	327	312	291	314	319	311	298	280	301	315	311	298	304	309	324	303	302	300	110	230	304	322	137	310	303	252	301	263	300	233	279	297	303	322	308	313	114	282	117	254	295	119	114	112	311	323
45.5	143	207	253	326	311	290	309	316	309	296	278	302	317	311	299	304	310	323	301	305	299	113	232	303	322	136	308	301	252	301	262	299	234	279	299	305	320	307	311	115	281	116	256	295	121	112	111	313	324
45.75	142	209	253	326	311	292	311	318	309	298	277	302	317	312	298	304	310	324	303	305	300	113	234	305	322	137	309	302	254	300	262	299	235	279	300	304	321	307	313	113	281	115	255	295	116	109	110	312	325
46	143	208	257	327	312	292	312	318	309	298	278	302	317	311	297	305	311	323	304	306	301	112	232	305	321	136	310	303	254	301	261	299	234	278	299	304	321	307	313	116	282	114	254	296	116	111	109	311	325
46.25	140	207	254	326	312	290	311	317	309	296	278	300	317	312	298	303	309	324	301	304	300	110	231	303	321	137	309	302	250	302	262	297	234	278	296	305	321	306	314	115	283	113	255	293	116	110	110	312	325
46.5	140	205	254	326	312	291	311	317	309	298	277	302	316	311	297	302	310	323	302	304	301	110	230	304	322	136	308	302	252	302	262	298	234	278	297	303	320	306	311	114	283	113	253	294	115	108	110	310	325
46.75	141	205	252	326	310	290	310	317	310	298	276	302	316	311	296	301	310	323	302	305	301	113	230	304	322	137	310	301	253	302	264	298	233	279	298	303	321	306	313	114	284	115	255	297	119	108	112	312	323
47	142	206	253	326	312	290	311	319	309	294	279	302	318	311	297	303	310	324	301	304	300	109	229	303	322	135	310	302	252	300	262	299	234	277	297	303	320	307	315	116	284	114	253	296	116	110	107	310	324
47.25	145	208	256	328	313	293	313	320	311	299	279	303	318	314	301	306	312	326	302	306	304	115	233	306	323	139	312	303	255	304	264	301	236	280	300	306	322	309	315	119	285	118	258	296	121	115	112	315	326
47.5	141	206	252	327	311	294	310	318	311	294	277	301	317	310	299	304	310	324	301	304	300	112	229	303	323	137	311	301	254	301	262	300	233	278	296	304	321	307	311	114	285	116	253	297	119	113	111	313	324
47.75	145	208	254	327	315	291	311	319	312	296	278	302	318	313	298	304	313	325	303	306	303	112	232	306	321	140	312	304	255	304	261	300	238	279	300	306	320	308	315	118	286	118	256	297	119	112	112	313	323
[truncated: 47 more columns]

## Sheet: 126
Data File	C:\Program Files\Biolog\OL_DC_23\PMX\Data_2022\09\PMX_441_220908_A_17.OKA
Set up Time	Sep 08 2022 3:40 PM
Position	9-A
Plate Type	PM 1-
Strain Type	---
Sample Number
Strain Name	salmonella agona
Strain Number	126 Repeat 1
Other
Hour	A01	A02	A03	A04	A05	A06	A07	A08	A09	A10	A11	A12	B01	B02	B03	B04	B05	B06	B07	B08	B09	B10	B11	B12	C01	C02	C03	C04	C05	C06	C07	C08	C09	C10	C11	C12	D01	D02	D03	D04	D05	D06	D07	D08	D09	D10	D11	D12	E01
0	20	17	11	11	11	11	11	11	11	11	15	21	24	11	11	11	11	11	11	14	11	11	15	20	19	11	11	16	11	11	11	11	11	11	12	20	16	11	11	11	11	11	11	11	11	11	11	20	13
0.25	17	13	11	11	11	11	11	11	11	11	16	19	19	11	11	11	11	11	11	13	11	11	13	18	18	11	11	13	11	11	11	11	11	11	12	16	12	11	11	11	11	11	11	11	11	11	11	16	11
0.5	16	17	11	11	11	11	11	11	11	11	18	20	18	11	11	11	11	11	11	13	11	11	14	20	14	11	11	15	11	11	11	11	11	11	12	20	11	11	11	11	11	11	11	11	11	11	11	18	13
0.75	23	20	13	11	11	11	13	15	11	15	20	25	24	12	11	11	11	11	11	19	11	11	19	24	22	11	13	21	11	11	11	11	11	13	18	26	20	11	11	11	11	11	11	11	11	13	12	25	19
1	20	18	11	11	11	11	11	14	16	11	20	27	19	11	11	11	11	11	11	17	12	11	14	25	18	11	11	15	11	11	11	11	11	11	12	21	13	11	11	11	11	11	11	11	11	11	11	23	11
1.25	32	23	16	15	17	11	20	28	29	19	23	42	28	20	14	12	11	11	17	18	28	18	20	35	24	14	15	21	11	11	11	17	12	14	21	26	21	11	11	11	11	11	11	12	16	15	17	28	19
1.5	36	25	20	21	25	12	29	34	39	16	22	45	32	26	23	15	11	11	24	21	38	26	19	42	26	13	11	18	11	11	11	26	14	19	28	26	19	11	11	11	11	11	11	15	18	18	22	26	17
1.75	36	25	15	23	31	11	29	38	45	19	28	49	27	29	32	18	11	11	20	22	45	31	22	49	23	12	14	17	11	11	11	33	15	17	30	26	18	11	11	11	11	11	11	20	22	24	25	28	15
2	38	30	25	31	44	15	45	49	51	28	30	59	37	44	44	27	11	11	27	32	61	39	29	58	32	18	23	19	11	11	13	43	24	24	41	32	28	20	15	12	11	12	11	32	27	31	27	35	28
2.25	37	25	24	33	46	17	47	48	54	27	30	65	37	42	51	26	11	11	27	30	62	42	28	58	31	16	26	20	12	11	13	50	21	29	41	33	28	21	17	12	15	15	14	36	28	33	25	37	31
2.5	36	31	28	41	55	19	53	52	59	30	34	72	42	49	61	34	17	16	27	34	72	41	34	62	38	17	37	22	18	12	18	54	23	29	47	34	35	30	25	11	22	18	21	46	27	31	28	37	35
2.75	38	37	33	46	60	22	60	59	62	36	40	74	44	54	69	38	15	18	30	38	81	43	34	67	40	19	39	23	18	12	18	55	28	34	53	40	37	33	25	11	26	20	26	46	31	32	28	43	34
3	35	38	38	48	69	26	66	63	71	43	43	83	48	59	79	44	20	24	26	42	91	46	42	69	44	23	44	29	29	15	22	64	35	42	60	44	41	42	32	16	30	18	36	51	32	32	30	49	35
3.25	36	44	40	54	73	29	69	68	77	45	44	84	56	63	86	47	24	25	28	45	95	43	44	75	51	23	52	29	30	15	25	68	40	45	63	50	48	41	35	13	34	20	40	54	30	31	29	52	39
3.5	37	46	40	57	84	29	72	69	81	47	45	84	58	67	94	52	27	32	32	47	101	45	44	73	51	18	56	35	39	16	24	75	41	51	66	54	53	46	39	17	41	21	50	60	30	35	30	55	41
3.75	37	48	46	64	87	32	81	75	87	51	47	91	69	69	103	55	27	31	32	51	111	44	46	78	56	20	63	39	37	23	29	81	43	54	68	56	58	48	42	16	41	20	56	62	30	34	31	57	43
4	42	52	53	69	100	38	93	83	96	55	54	102	74	78	114	61	36	36	32	57	125	45	50	85	82	24	69	46	43	26	33	89	47	59	76	62	68	50	49	19	51	21	61	71	31	33	31	62	45
4.25	42	58	55	70	110	46	101	89	104	58	59	110	83	79	127	66	39	43	38	61	131	48	56	91	126	26	78	56	56	30	36	96	51	64	79	70	77	56	58	22	59	25	72	77	36	37	33	72	51
4.5	45	62	58	77	121	51	104	89	106	61	61	113	89	83	134	65	42	45	36	62	136	52	58	93	148	24	82	62	60	33	44	101	53	69	82	74	84	61	61	21	65	26	79	82	37	41	36	70	55
4.75	41	60	56	79	126	47	106	96	105	62	59	112	104	87	140	67	46	59	35	61	143	47	59	92	163	23	86	67	60	31	43	104	52	72	81	76	89	65	65	21	65	27	81	84	34	35	35	68	54
5	37	59	57	83	134	51	114	104	107	65	61	118	117	90	144	73	67	79	33	65	155	48	61	95	185	25	91	72	60	32	41	108	54	78	84	78	92	65	68	18	66	22	80	87	33	30	32	70	52
5.25	41	65	65	89	142	56	122	109	115	71	65	125	133	96	156	79	101	109	37	71	164	48	65	99	200	28	100	81	69	35	46	116	63	87	91	89	101	70	73	20	75	24	88	94	37	37	35	72	59
5.5	34	70	63	94	152	58	127	111	123	72	65	130	145	99	161	84	125	135	36	73	167	51	66	101	213	30	107	80	73	38	49	124	69	91	95	92	108	73	78	24	82	23	94	98	37	37	37	78	59
5.75	40	73	70	102	164	67	139	118	132	75	69	137	163	99	171	93	146	155	43	77	174	54	75	105	223	31	118	87	84	45	60	132	77	96	99	95	116	82	86	25	91	30	103	105	41	43	38	82	67
6	41	77	72	105	172	68	143	122	138	78	69	140	172	103	179	94	164	170	41	81	181	55	77	107	233	32	127	90	86	47	59	133	81	101	99	103	120	86	89	27	91	31	107	106	41	42	39	96	73
6.25	40	78	74	113	175	68	146	121	142	80	71	141	178	104	181	93	175	184	36	82	188	54	80	113	238	30	132	96	81	45	60	136	90	104	98	101	124	88	89	23	96	27	103	108	39	41	39	122	72
6.5	38	82	80	127	184	74	156	133	148	83	75	144	184	111	184	100	186	194	37	83	191	60	84	114	245	29	142	100	91	48	70	143	92	108	104	105	131	95	89	25	101	28	107	113	39	40	39	146	80
6.75	38	87	85	144	191	77	158	137	154	86	81	152	195	112	195	105	199	208	43	88	197	63	86	118	250	32	150	106	94	52	77	146	101	109	104	110	142	100	100	27	106	32	114	117	41	40	40	170	84
7	36	88	86	159	199	83	163	137	155	89	83	153	200	117	196	108	207	213	45	91	198	61	90	121	252	33	158	112	101	54	83	155	111	111	108	113	147	105	101	28	114	30	121	126	43	45	39	189	88
7.25	44	94	92	169	205	92	171	141	162	96	88	157	209	123	203	114	219	223	43	97	204	70	96	125	258	36	170	116	105	59	92	156	115	115	109	125	153	112	108	27	117	32	125	126	41	46	43	202	96
7.5	43	98	100	178	210	104	180	145	169	105	93	161	213	127	211	119	224	232	45	97	211	76	100	132	263	35	178	128	110	63	102	163	123	126	113	128	159	117	113	28	123	36	129	134	44	45	45	213	102
7.75	37	93	98	182	211	101	180	143	168	104	93	158	217	124	211	120	232	233	42	99	208	74	103	132	263	32	185	130	108	59	103	159	124	124	115	129	161	116	113	26	121	26	126	134	40	41	40	219	105
8	43	98	104	194	218	110	188	151	179	110	100	163	225	130	217	126	239	241	49	106	214	81	108	137	267	34	192	139	115	65	113	165	132	133	120	141	173	126	121	28	129	34	132	141	45	45	44	230	114
8.25	43	103	106	197	221	116	192	151	181	115	103	164	229	133	221	129	243	245	50	108	219	89	112	141	270	36	198	145	117	67	120	168	135	139	125	147	176	128	127	32	129	30	130	146	43	44	41	235	116
8.5	39	106	110	208	225	126	193	155	180	121	110	171	233	139	221	133	249	250	58	111	217	91	114	143	270	35	206	154	121	71	126	171	141	143	130	160	183	137	137	30	139	35	141	156	45	49	44	243	124
8.75	44	108	117	212	230	127	204	157	192	128	113	172	239	144	229	137	254	255	61	118	228	101	118	151	273	37	215	157	125	72	129	176	146	156	134	168	189	142	145	31	138	33	139	158	46	48	44	247	129
9	43	109	116	216	233	130	204	160	190	132	116	171	240	147	229	139	256	257	65	119	227	102	120	154	274	36	219	166	126	74	133	174	150	156	141	181	194	147	152	29	145	34	144	158	44	46	43	249	133
9.25	42	113	119	223	238	137	206	168	195	138	124	177	242	152	233	144	259	260	69	124	225	106	124	156	277	38	226	169	133	78	140	181	155	164	147	203	201	151	159	32	150	38	148	167	48	47	45	256	141
9.5	51	116	125	228	239	144	214	171	199	145	127	180	246	155	238	146	262	263	73	129	231	115	128	166	274	38	230	177	135	82	143	182	160	173	152	216	207	155	169	35	152	36	150	170	48	47	47	259	150
9.75	50	117	128	234	243	145	217	173	201	147	131	180	248	162	241	148	267	267	82	133	231	117	129	168	277	39	238	181	134	86	148	185	161	178	157	228	209	158	176	33	154	37	151	175	49	50	48	260	153
10	45	118	130	234	244	152	219	176	203	152	131	182	248	163	239	150	268	267	84	133	231	119	133	169	277	38	238	186	141	86	154	186	164	179	163	236	215	164	181	31	161	36	157	172	47	47	46	262	161
10.25	47	122	130	239	244	149	226	176	207	153	135	186	251	169	239	153	271	268	89	137	237	123	136	173	279	36	246	190	136	86	154	185	168	188	168	239	221	168	190	32	160	35	153	181	51	47	46	263	163
10.5	46	122	137	244	252	159	229	185	211	162	141	191	255	174	245	156	271	274	97	145	237	127	141	179	282	41	249	197	147	94	163	193	172	190	174	252	226	178	201	36	170	39	163	183	51	53	50	271	170
10.75	44	123	138	245	250	162	229	185	210	163	143	190	254	182	244	158	272	272	101	149	237	129	137	180	279	37	250	201	144	94	163	191	175	194	176	252	228	179	215	34	168	38	161	188	53	48	47	268	174
11	45	125	141	249	251	161	234	184	215	165	144	195	256	184	248	161	275	273	105	151	242	134	142	185	281	37	252	204	145	93	162	193	175	203	184	257	232	181	225	32	171	34	159	193	51	47	45	270	180
11.25	50	129	147	252	256	171	238	195	215	173	151	203	260	192	248	168	278	277	111	158	242	137	146	192	283	43	259	214	152	100	170	198	180	204	189	260	237	188	236	40	179	43	169	204	59	55	55	274	186
11.5	49	129	146	254	256	168	241	191	220	174	151	200	260	191	252	167	277	277	114	157	245	143	148	193	281	39	260	216	150	99	168	197	180	207	192	260	239	190	243	36	175	38	164	200	58	49	49	272	189
11.75	47	128	149	258	259	170	243	195	218	175	154	202	260	194	249	169	279	277	121	162	243	143	149	196	283	41	260	219	150	104	170	199	182	207	192	266	242	194	249	35	179	37	169	204	59	49	47	273	191
12	50	131	151	258	262	171	245	195	223	179	156	207	262	202	252	170	279	278	123	166	246	152	150	201	283	45	265	224	151	103	175	200	185	217	199	266	246	198	257	37	183	38	170	209	65	51	53	274	198
12.25	49	134	151	261	261	177	248	199	225	182	158	209	264	201	252	171	281	278	129	169	246	152	150	204	281	44	266	228	155	107	174	200	186	216	204	269	249	201	259	38	187	39	173	211	63	50	52	274	202
12.5	50	131	154	263	265	176	250	203	225	185	162	211	264	206	253	172	282	281	133	170	248	154	153	209	282	43	267	231	159	109	172	204	189	217	206	270	254	205	263	39	189	42	175	215	67	51	53	277	205
12.75	51	133	158	264	265	181	252	204	225	185	163	215	263	209	253	176	283	281	139	175	247	158	157	207	283	49	266	235	161	111	177	203	191	217	208	272	256	206	267	40	192	41	176	221	71	52	52	277	207
13	51	137	159	265	265	180	253	206	229	188	167	216	264	213	254	179	283	281	143	179	249	158	153	212	285	50	268	236	160	115	179	206	191	223	212	272	256	212	268	38	195	42	179	226	74	52	54	275	212
13.25	50	136	160	269	268	185	254	212	228	192	172	224	265	215	254	182	283	282	148	184	249	162	160	215	284	54	270	241	166	117	182	212	197	221	216	277	259	215	271	40	197	44	182	229	79	57	59	277	216
13.5	52	135	163	268	268	186	256	213	230	193	172	225	265	217	255	185	283	281	150	183	248	165	159	220	284	58	270	245	165	120	179	209	198	222	215	274	261	218	274	39	200	44	186	232	82	56	58	277	219
13.75	61	136	167	268	272	188	259	213	232	192	175	226	267	220	256	182	286	282	158	187	250	167	162	219	286	59	272	247	168	121	182	210	200	223	219	279	262	218	275	42	202	43	185	234	83	58	63	277	221
14	51	136	166	272	272	187	258	212	231	195	174	226	266	218	258	183	285	283	159	187	250	168	162	220	286	58	273	246	169	121	182	210	196	225	220	278	264	223	277	40	202	42	184	236	86	55	64	276	222
14.25	57	135	168	272	272	191	261	213	231	192	176	228	267	224	256	185	286	282	163	190	249	171	161	223	284	58	273	247	166	121	180	211	200	229	221	279	264	223	277	41	207	41	182	238	87	53	68	277	224
14.5	53	138	170	273	274	191	263	216	235	197	178	233	267	228	256	190	286	283	167	189	251	176	165	228	287	69	274	253	166	124	182	212	200	234	225	278	269	226	280	44	210	42	186	240	92	53	71	278	232
14.75	56	140	173	277	279	198	264	227	236	199	185	236	270	230	260	191	287	286	175	198	253	178	170	233	285	69	277	254	175	131	188	217	204	229	228	283	271	231	283	49	215	52	193	245	101	60	80	282	231
15	55	142	174	277	276	194	268	224	238	200	186	238	269	236	262	193	288	284	178	199	253	178	169	231	285	70	275	257	173	132	184	216	205	230	229	280	273	234	284	50	216	50	196	247	101	58	84	280	235
15.25	59	142	177	276	276	195	266	219	240	199	184	240	270	233	260	192	287	287	177	197	255	180	167	233	288	71	274	258	170	134	184	219	205	238	233	279	272	233	283	47	216	47	188	248	105	59	85	278	238
15.5	54	140	177	278	278	200	267	227	239	203	188	243	269	237	258	196	289	285	181	202	255	181	169	237	286	74	277	257	176	135	186	220	207	235	233	282	273	241	284	50	220	52	195	250	108	61	93	280	238
15.75	51	140	178	277	280	196	266	225	240	201	185	243	269	240	262	194	288	284	186	200	254	185	168	237	286	77	275	259	175	134	184	219	206	234	236	281	273	240	285	49	221	51	196	249	109	59	91	279	242
16	53	143	178	279	280	198	268	223	243	201	184	245	271	240	259	197	289	286	187	203	255	189	170	239	287	80	276	259	178	136	183	219	209	240	236	281	274	241	286	51	222	51	195	250	112	60	97	280	242
16.25	56	147	185	283	282	202	270	232	245	203	191	250	271	243	262	200	288	286	194	208	258	189	172	242	288	87	279	261	182	142	190	223	211	235	237	282	278	244	286	54	229	58	201	257	119	66	108	280	246
16.5	60	146	185	285	281	203	271	232	244	205	192	250	271	244	264	202	291	288	199	212	258	191	172	242	290	88	278	264	183	144	189	225	213	239	241	284	279	247	289	56	228	60	204	258	122	68	114	281	249
16.75	58	145	184	280	283	204	268	234	244	208	193	251	269	244	260	200	290	289	199	211	256	192	173	243	284	85	277	263	186	142	188	226	209	235	239	283	278	246	287	54	227	63	202	256	123	69	115	279	248
17	55	142	183	282	282	201	268	229	246	203	190	249	272	245	262	202	292	288	198	210	258	191	172	244	288	89	276	261	177	144	186	223	211	241	239	282	281	245	289	52	230	58	198	258	123	66	116	279	251
17.25	55	146	189	285	283	203	270	233	247	205	195	256	272	248	263	205	288	287	202	212	258	191	173	245	286	94	276	264	181	146	187	226	213	240	243	282	281	249	288	57	233	61	204	261	129	72	124	281	251
17.5	54	146	190	282	285	201	268	229	247	204	191	253	270	249	261	205	292	286	201	211	259	193	171	242	287	90	276	264	180	144	185	225	208	242	243	281	282	248	289	51	235	59	200	259	130	73	123	278	255
17.75	55	142	189	285	285	204	269	234	246	205	194	255	273	248	262	208	290	286	208	214	259	195	172	248	285	92	278	266	184	147	188	226	211	241	244	282	282	249	289	55	233	60	204	262	132	76	130	279	252
18	50	147	192	287	285	209	269	236	246	206	196	259	273	251	263	212	291	287	208	217	259	196	176	248	286	100	278	264	185	155	189	229	215	244	245	279	285	253	289	57	241	68	207	265	139	87	138	279	257
18.25	55	145	193	287	288	209	268	243	248	210	201	258	270	252	263	210	291	289	214	220	259	198	176	250	286	99	277	265	191	158	193	231	215	237	247	285	282	253	287	58	241	71	211	264	143	91	140	279	256
18.5	63	149	196	287	287	211	273	242	250	207	200	261	275	251	266	210	292	291	215	220	260	201	179	253	288	96	278	268	192	156	192	231	215	243	248	286	285	258	291	59	243	72	212	266	145	92	148	282	259
18.75	52	145	197	287	287	209	270	238	250	207	198	260	272	252	264	209	292	288	217	221	259	198	176	252	286	95	279	267	191	156	192	231	215	241	248	285	284	255	291	55	242	73	211	265	143	89	145	279	259
19	56	148	195	286	286	210	272	240	251	205	198	261	272	255	264	213	291	290	217	220	260	200	176	252	286	93	279	268	190	157	188	232	212	241	248	286	285	257	288	54	242	73	208	266	147	95	150	280	258
19.25	56	147	198	289	287	208	273	240	249	206	198	263	273	255	265	211	295	288	218	223	262	198	176	251	289	97	279	271	193	160	191	232	213	242	251	285	287	258	291	53	245	73	211	268	152	101	154	282	262
19.5	64	151	201	287	287	211	272	241	251	206	198	262	274	255	266	213	293	289	222	222	262	201	178	253	288	95	278	270	193	158	191	234	215	242	250	285	287	259	290	57	245	75	209	266	155	103	156	279	262
19.75	58	147	203	288	287	211	272	244	253	208	198	264	273	258	265	216	294	289	223	224	262	203	177	256	290	94	281	271	195	160	191	232	215	245	252	286	288	260	291	56	246	74	212	270	154	105	158	280	264
20	58	150	205	288	290	213	273	244	253	207	200	267	274	262	267	216	294	288	225	227	263	204	177	257	288	97	280	272	196	163	194	234	216	245	253	287	287	260	292	56	249	77	213	268	159	109	164	281	265
20.25	61	148	205	289	289	212	271	242	254	205	198	265	276	260	266	218	293	292	225	226	265	207	177	258	288	96	280	272	196	165	190	237	216	248	254	285	288	264	290	54	252	76	212	272	160	112	166	280	267
20.5	58	151	208	291	290	215	276	251	256	209	203	270	277	262	268	218	295	291	231	231	263	207	180	259	291	101	281	273	201	167	196	238	220	243	256	288	290	264	292	58	254	81	220	271	165	123	172	281	270
20.75	54	149	204	288	291	212	274	250	258	204	201	269	272	261	266	219	292	290	230	230	263	205	178	257	287	96	279	272	199	167	192	237	218	241	253	286	287	262	290	57	253	79	220	271	166	121	174	279	265
21	56	151	206	291	292	218	273	253	255	210	205	273	273	262	265	223	293	289	233	232	262	208	179	261	288	100	281	274	201	173	196	241	219	243	256	285	287	265	290	57	257	82	222	274	171	127	178	280	268
21.25	63	148	210	290	287	215	273	250	258	207	200	272	272	264	267	221	293	290	234	233	263	209	177	261	289	94	279	274	198	166	193	239	218	247	258	287	287	265	291	55	254	78	216	273	168	125	180	279	269
21.5	57	150	210	288	290	215	276	250	257	210	199	272	275	263	268	222	295	290	234	232	267	210	177	262	288	96	279	275	202	170	194	239	218	247	258	287	289	266	293	57	255	82	219	275	170	128	183	281	271
21.75	65	153	218	290	292	218	273	251	258	210	204	273	276	267	267	227	295	293	235	235	265	212	180	261	288	98	280	276	205	174	196	241	219	248	257	286	289	268	292	59	258	79	218	275	174	133	187	282	273
22	57	153	212	291	293	220	274	256	258	211	204	273	275	267	268	225	295	290	240	238	263	215	181	263	287	96	281	275	208	175	197	244	221	246	257	289	288	269	291	57	260	82	223	276	179	136	190	280	271
22.25	57	153	217	293	292	217	275	255	259	211	205	274	276	267	270	228	295	292	240	237	265	214	179	264	288	96	281	278	206	175	194	241	218	247	260	286	290	269	294	58	262	81	222	277	179	138	190	281	272
22.5	58	150	219	290	294	219	273	255	258	209	204	275	275	267	267	225	294	292	240	239	263	214	178	264	290	94	281	275	208	175	196	243	219	246	258	285	289	268	291	54	262	83	222	276	181	138	193	280	273
22.75	61	153	218	292	293	218	276	254	262	207	205	277	276	268	269	227	294	290	241	238	267	214	182	266	288	94	282	276	210	177	197	245	219	248	261	288	292	271	290	57	262	80	221	278	181	136	195	279	275
23	66	152	218	292	292	220	275	258	261	211	204	278	274	268	268	228	293	293	242	239	267	217	179	266	288	97	280	279	208	177	195	243	221	248	263	287	290	271	292	56	264	80	223	278	184	140	196	279	276
23.25	63	153	222	293	295	222	277	258	261	210	205	276	276	269	271	232	295	293	243	241	267	218	183	266	288	94	282	277	214	180	198	244	219	248	262	287	291	270	292	58	265	85	223	278	187	142	202	282	277
23.5	61	153	223	294	295	221	277	259	264	210	206	279	277	270	271	229	296	293	245	241	268	219	182	267	289	97	283	278	213	179	197	245	221	248	263	289	291	273	294	58	268	84	228	279	190	144	202	279	277
23.75	58	153	225	292	295	219	274	258	262	210	207	279	277	270	270	231	296	292	244	244	266	220	182	267	290	94	281	281	212	183	197	245	222	249	264	286	289	274	292	58	270	84	227	279	189	144	204	280	279
24	58	151	225	293	294	221	275	258	262	209	205	278	276	269	268	232	294	292	244	243	267	219	182	267	289	96	280	277	212	182	195	246	219	249	263	288	291	272	290	54	266	81	224	279	190	145	202	279	278
24.25	61	149	225	294	294	220	277	258	262	212	205	278	278	273	271	232	296	293	246	243	269	222	181	266	291	93	281	279	216	183	197	245	221	249	265	287	292	274	294	58	267	82	227	281	193	143	206	280	280
24.5	57	157	227	292	293	221	276	257	264	209	206	280	278	272	272	232	294	292	246	243	268	220	180	269	290	93	281	279	214	183	196	246	220	251	265	285	291	276	291	56	269	83	227	281	192	145	206	278	279
24.75	57	154	229	293	296	220	277	260	262	210	207	280	274	274	271	234	295	293	247	246	269	221	182	269	290	94	281	280	215	186	198	248	220	249	264	287	291	276	292	55	271	81	230	281	194	148	213	278	280
25	64	155	231	294	297	224	276	265	264	212	209	283	278	274	273	240	294	293	249	251	269	221	185	272	290	97	283	280	219	193	200	251	223	247	266	288	291	275	292	61	273	86	232	284	199	154	213	279	281
25.25	66	152	232	293	293	221	273	259	264	210	206	281	277	273	272	237	296	292	248	248	271	222	182	268	289	91	280	280	216	187	195	249	222	251	265	287	291	276	291	56	271	80	224	283	196	146	212	280	280
25.5	60	153	232	293	296	221	276	258	263	209	204	284	279	276	271	235	296	294	248	245	271	223	182	271	291	91	282	282	219	186	197	246	221	252	266	287	292	277	294	58	272	82	228	281	200	145	211	280	283
25.75	62	158	235	294	296	225	277	259	265	210	205	283	280	277	274	236	297	293	250	249	272	225	184	271	293	94	282	282	219	188	200	249	221	251	269	287	295	284	294	56	273	80	228	284	202	145	212	280	286
26	63	154	234	293	296	222	276	259	263	211	206	285	277	274	272	236	296	292	251	247	271	228	185	271	288	93	281	282	219	190	198	249	220	252	268	287	293	280	293	56	273	83	230	284	199	149	215	278	284
26.25	61	154	234	294	296	223	278	261	264	211	204	284	276	275	273	241	295	293	252	249	271	225	184	270	289	91	281	281	224	190	198	252	223	250	268	288	291	277	292	57	274	83	231	282	203	146	216	279	284
26.5	59	154	234	292	297	219	275	258	263	211	203	284	276	275	273	236	298	291	249	246	270	224	182	271	289	90	282	283	220	188	195	248	221	252	268	285	289	279	292	55	274	77	230	283	205	146	214	277	286
26.75	56	153	237	295	298	224	277	263	265	210	207	286	276	275	272	242	296	295	252	252	273	225	183	272	290	92	283	282	223	190	197	253	221	250	271	288	291	277	294	57	276	82	233	284	205	153	218	279	285
27	60	155	238	292	299	224	276	261	266	211	203	287	277	278	272	241	296	292	253	251	272	225	182	274	291	92	284	282	223	193	198	253	222	256	270	285	296	282	293	56	278	82	231	283	206	151	220	279	290
27.25	54	152	236	292	296	222	275	260	265	209	203	284	277	276	273	239	297	295	253	250	271	226	181	272	290	90	282	282	222	191	196	250	221	252	269	286	293	281	292	55	276	79	230	284	203	149	217	278	286
27.5	61	157	239	293	298	224	277	265	267	213	208	287	277	276	275	243	296	295	255	254	272	228	184	273	290	91	283	283	225	192	197	253	224	252	269	287	291	281	292	58	277	83	237	285	208	153	225	280	287
27.75	60	155	241	295	298	222	276	259	267	211	205	286	278	279	272	241	297	294	253	251	274	228	185	273	291	91	283	284	225	194	195	251	220	254	272	286	294	284	293	59	278	81	231	286	211	147	220	279	288
28	57	155	243	296	300	225	277	263	268	211	205	288	280	279	275	244	300	295	257	255	273	229	186	276	291	94	284	286	230	196	197	253	224	257	272	286	294	284	294	57	282	84	235	287	212	154	224	281	289
28.25	60	155	240	295	298	224	278	263	265	212	207	288	278	279	274	243	298	294	254	253	275	230	185	275	289	89	284	283	227	193	198	254	222	253	270	288	292	283	294	55	280	80	235	287	210	153	222	281	290
28.5	61	155	244	293	299	222	276	260	267	210	206	288	278	279	272	244	298	296	255	252	273	230	182	273	290	90	282	284	227	197	194	252	221	256	271	286	291	284	295	56	281	80	234	286	213	151	222	278	290
28.75	57	155	244	293	300	222	276	264	267	211	206	289	276	280	272	244	297	294	255	252	275	231	183	275	290	89	282	286	229	195	196	253	224	253	272	288	293	284	293	57	281	79	236	287	213	152	224	277	291
29	56	156	243	296	300	227	276	268	268	212	208	290	278	278	274	244	298	296	257	255	271	232	186	276	288	89	283	285	232	198	198	254	224	252	272	287	294	283	292	57	284	83	239	286	215	156	227	277	288
29.25	55	152	244	293	302	223	276	268	266	213	205	290	274	279	271	244	295	295	257	256	270	232	185	274	288	90	279	281	227	197	200	253	224	248	269	286	290	283	293	54	281	82	237	287	212	156	225	276	288
29.5	58	156	246	295	300	226	277	269	266	215	209	292	278	279	275	247	296	295	261	257	273	233	187	274	289	87	284	285	232	198	198	256	225	253	274	288	294	283	295	57	284	84	238	288	214	157	228	278	290
29.75	58	155	247	294	299	225	277	265	269	211	206	291	278	283	275	246	299	295	259	256	275	235	183	277	291	90	283	285	234	199	200	255	224	257	272	286	292	285	294	58	285	81	237	287	215	153	227	279	292
30	58	155	246	294	301	226	275	269	267	215	209	293	277	281	275	251	300	295	259	257	275	237	186	276	291	93	283	284	231	200	202	256	227	256	272	286	293	287	295	60	284	84	240	290	218	158	229	277	295
30.25	58	154	247	295	299	222	277	263	269	212	204	290	277	281	275	245	300	295	258	255	277	234	184	276	291	88	282	283	230	199	195	255	224	257	272	285	291	289	295	57	286	79	238	288	219	151	224	277	292
30.5	57	155	248	294	302	223	277	263	269	213	204	291	278	282	277	247	300	295	260	257	275	238	187	276	291	89	285	285	237	199	201	256	222	256	273	287	292	286	296	55	288	79	240	287	219	153	228	277	292
30.75	63	157	248	297	304	228	279	269	271	212	209	294	280	282	276	249	301	296	263	261	277	238	187	279	291	92	284	287	239	201	203	258	228	257	275	289	296	288	298	58	287	84	240	291	219	157	231	280	294
31	58	153	250	293	301	224	277	264	267	210	207	292	276	283	276	247	299	294	261	257	274	235	184	275	290	88	284	286	235	199	202	256	224	254	274	286	290	287	294	57	287	79	240	288	220	153	228	277	293
31.25	58	157	249	294	300	225	277	265	269	213	206	294	278	284	276	250	299	294	262	259	276	236	184	277	290	89	282	285	237	201	199	257	224	257	274	287	293	288	296	60	286	83	238	290	223	153	229	277	293
31.5	55	156	247	295	302	225	277	268	270	211	207	294	278	281	276	250	298	296	262	258	275	237	185	277	291	88	283	286	238	199	200	258	223	257	276	288	290	286	293	57	287	79	241	289	220	155	229	278	294
31.75	56	156	247	297	303	228	278	271	271	214	210	295	279	284	278	253	300	296	262	262	276	237	188	277	291	89	283	287	236	204	203	258	226	256	275	289	293	288	295	57	289	84	245	292	223	160	233	277	292
32	57	153	248	294	302	228	277	271	270	211	205	294	278	284	279	250	295	295	260	262	272	236	184	279	291	90	282	286	240	201	199	258	224	253	277	289	293	286	293	55	287	81	242	290	220	159	228	276	291
32.25	57	154	247	293	302	225	279	272	268	211	207	294	279	282	275	250	297	296	263	260	273	237	184	277	290	87	282	283	237	202	200	260	224	250	276	289	292	286	294	56	286	81	245	291	221	160	230	277	291
32.5	57	155	251	296	304	227	278	269	271	211	208	297	280	284	278	251	299	297	263	261	276	238	187	279	294	89	284	287	240	202	202	259	226	255	277	289	293	290	296	58	290	82	244	291	225	158	230	278	295
32.75	53	153	250	295	302	225	277	270	271	213	206	296	276	285	278	253	297	296	263	263	277	239	188	277	290	88	283	286	239	203	199	259	225	256	278	288	293	288	293	57	288	82	243	290	223	159	231	277	294
33	60	154	249	293	302	223	276	266	268	210	206	293	278	282	277	249	298	295	260	259	275	238	185	277	291	84	283	287	238	202	199	258	224	257	277	287	291	291	296	56	289	79	241	291	224	154	225	275	296
33.25	58	156	251	296	304	227	276	272	270	213	208	295	276	284	277	254	296	294	262	263	275	239	187	279	291	90	281	285	241	202	199	260	228	256	277	289	291	289	294	57	290	81	244	291	226	157	230	277	295
33.5	55	152	251	295	302	226	275	268	270	211	206	294	278	283	277	252	299	297	260	260	275	239	185	277	290	86	284	285	239	200	199	258	224	256	276	288	290	289	293	52	290	78	243	290	225	158	227	276	294
33.75	57	157	254	296	303	228	276	268	271	212	208	295	276	286	278	254	300	296	264	264	277	240	186	281	291	89	285	287	243	207	201	261	225	259	278	287	291	291	294	58	293	82	244	292	228	157	228	276	295
34	57	154	253	296	304	227	277	270	272	214	208	296	277	284	280	255	300	296	263	262	277	241	188	281	291	89	283	287	243	204	198	260	226	257	277	289	291	290	295	56	292	82	244	291	227	158	231	276	295
34.25	56	153	251	295	302	225	276	268	272	212	207	297	277	286	280	253	299	295	262	262	278	241	185	279	291	90	282	288	241	204	199	259	224	259	279	288	290	291	295	54	293	80	244	292	227	158	227	275	294
34.5	59	155	254	296	303	226	276	268	270	214	209	297	276	285	278	253	299	293	264	264	278	242	187	279	290	88	281	287	245	205	199	262	226	258	279	287	292	290	294	54	293	82	245	293	227	155	231	276	297
34.75	56	156	252	293	303	224	275	266	271	212	205	296	276	286	280	254	299	295	262	262	277	241	184	278	289	86	283	287	244	204	200	258	226	258	278	287	290	291	296	53	291	80	245	289	228	157	228	273	296
35	55	153	250	294	303	226	275	268	273	211	206	296	274	286	278	255	299	295	262	263	277	243	188	278	288	89	282	287	244	206	199	259	227	261	278	288	291	292	294	54	294	82	244	292	228	156	227	275	296
35.25	56	153	250	294	303	223	274	268	269	212	204	295	275	286	278	254	300	295	263	262	277	240	188	278	290	88	282	288	243	204	197	259	224	257	277	287	287	291	296	53	293	79	245	293	228	156	226	275	295
35.5	56	155	252	293	303	227	277	272	273	214	208	298	275	287	278	256	301	294	264	265	280	243	186	279	290	87	283	287	246	205	201	262	228	259	279	287	290	292	295	57	296	83	245	294	229	158	229	275	296
35.75	60	156	254	296	305	229	278	273	273	215	209	296	275	284	280	258	300	297	267	267	280	246	187	280	289	88	285	289	249	206	203	264	227	255	280	289	290	290	297	56	294	84	250	294	228	162	231	276	296
36	58	157	252	295	304	226	274	269	272	212	203	296	275	285	278	255	299	296	265	265	280	244	186	280	293	88	283	288	246	204	199	261	224	259	282	287	290	292	297	56	294	81	243	291	228	157	226	275	297
36.25	56	155	255	295	306	228	274	268	273	212	207	298	276	288	279	255	302	296	265	265	278	244	186	280	292	91	283	289	249	206	200	263	228	259	281	287	290	293	297	56	296	82	246	293	229	156	228	276	296
36.5	54	154	254	297	306	229	277	275	273	213	209	300	277	288	281	260	300	295	265	268	279	241	188	280	290	88	281	287	248	210	200	262	228	256	279	287	290	294	295	58	297	86	249	294	225	163	230	275	295
36.75	54	153	253	297	307	227	276	275	272	213	209	299	276	287	279	259	300	295	266	268	277	244	187	279	292	89	282	288	248	207	203	263	229	259	279	287	289	292	297	57	297	83	249	295	226	162	228	273	296
37	66	159	256	295	306	230	278	275	273	213	210	301	277	287	281	259	299	296	268	267	278	244	188	281	289	89	283	287	249	210	202	265	229	260	278	289	286	293	294	56	299	85	250	294	228	163	231	276	294
37.25	58	153	254	299	307	228	276	274	274	214	208	298	276	287	281	258	302	297	268	268	280	246	192	283	290	88	284	290	252	205	201	264	227	258	281	289	290	294	299	57	297	83	252	295	230	159	230	276	298
37.5	59	155	254	295	306	228	277	275	274	213	208	298	276	288	282	258	300	297	268	268	278	245	189	282	288	87	283	291	251	207	203	265	229	259	282	289	289	290	297	58	297	80	251	295	229	162	233	275	297
37.75	59	155	254	295	305	226	273	268	272	209	205	297	274	289	280	256	300	294	264	267	280	243	187	280	290	89	282	289	248	205	199	261	226	259	280	287	288	295	296	53	297	80	248	295	229	156	225	275	297
38	58	156	256	295	305	226	273	269	272	214	207	297	274	291	283	257	300	295	263	265	282	245	186	281	290	87	281	288	252	207	200	263	226	261	281	287	288	295	296	55	300	81	247	295	227	158	226	274	299
38.25	60	152	253	294	306	229	274	275	274	214	210	297	276	288	281	259	298	295	267	268	279	248	187	280	289	87	285	289	253	206	202	263	229	258	281	290	290	293	294	54	298	82	251	297	227	163	230	275	296
38.5	60	156	257	295	304	227	274	270	275	214	207	299	276	288	282	259	302	298	268	268	282	248	189	280	290	87	284	290	252	209	198	264	226	264	282	288	290	296	297	56	300	83	250	297	230	156	228	276	299
38.75	59	156	257	296	305	229	276	274	277	216	210	299	274	292	281	262	300	297	270	272	282	249	191	282	293	91	284	291	256	210	202	267	230	263	283	288	288	297	298	60	299	83	251	295	230	163	230	278	299
39	56	154	254	295	306	225	273	271	272	212	206	298	273	287	280	257	299	295	268	267	280	245	189	281	287	84	282	288	252	208	201	264	228	260	280	286	287	293	297	52	298	78	250	295	229	156	226	274	299
39.25	54	156	255	297	305	227	273	271	273	212	208	299	273	290	279	258	302	296	267	266	280	245	186	281	290	86	282	289	255	208	201	265	227	259	279	287	287	295	296	56	300	81	249	297	226	158	227	273	297
39.5	52	158	257	297	307	229	269	271	274	214	206	300	269	291	282	263	302	294	269	268	287	245	191	278	290	98	282	286	253	215	205	268	232	261	281	282	289	300	297	59	304	87	248	298	231	158	225	275	299
39.75	60	154	255	297	310	231	275	281	275	214	211	301	275	287	280	260	300	296	270	272	278	249	190	283	288	90	282	289	258	211	205	269	229	257	280	288	290	290	296	59	300	87	256	295	226	166	234	276	295
40	58	156	256	296	305	228	273	271	274	214	209	300	275	289	284	259	302	297	268	267	282	249	191	283	291	88	284	291	255	207	203	265	228	262	284	288	289	295	294	55	300	84	251	296	232	159	228	275	299
40.25	58	154	256	294	306	228	271	273	274	214	210	300	274	289	280	259	300	293	268	269	280	247	189	283	290	83	282	289	256	206	202	265	230	258	281	287	287	295	297	57	299	83	252	296	230	160	230	275	297
40.5	60	155	256	294	305	228	274	275	275	213	209	300	274	288	281	258	300	296	271	270	279	248	185	284	287	85	283	289	256	207	202	267	231	260	282	288	284	290	298	55	298	81	253	295	229	159	230	275	298
40.75	62	154	257	295	307	230	274	276	275	216	208	300	275	288	284	258	299	297	270	271	280	251	189	283	291	85	282	292	258	207	203	266	229	260	284	288	287	291	296	56	298	85	255	297	231	162	229	275	299
41	57	151	253	294	306	224	271	273	273	212	208	299	272	287	280	256	299	295	268	268	278	248	188	282	288	83	282	290	255	204	200	265	225	257	281	289	286	292	295	49	298	78	252	295	230	159	227	273	296
41.25	55	155	258	294	306	228	269	272	274	214	207	300	271	291	283	256	302	295	267	269	282	246	188	281	290	89	282	289	254	210	201	265	228	262	282	287	287	296	297	52	301	81	250	297	229	156	227	275	297
41.5	54	154	256	294	306	225	268	271	274	212	206	299	273	289	282	258	302	295	268	269	283	249	188	282	290	87	284	290	257	207	200	265	228	263	284	288	285	297	296	55	302	81	252	296	229	160	228	276	297
41.75	56	156	256	296	309	228	271	278	275	214	212	301	272	288	281	261	300	295	269	271	279	249	190	282	287	86	282	289	257	210	204	266	229	256	282	288	283	290	296	57	300	86	256	298	226	166	232	274	294
42	54	155	256	293	307	225	268	269	274	209	204	298	273	290	282	258	301	296	267	269	282	248	186	283	289	81	281	288	258	207	201	264	227	261	282	287	285	296	295	52	303	76	250	294	231	156	221	275	300
42.25	60	156	257	296	311	233	271	282	276	215	216	302	273	288	285	261	300	294	271	274	279	249	194	282	289	88	283	290	261	210	205	268	230	257	282	289	286	292	297	59	303	89	259	298	230	167	233	277	296
42.5	55	153	256	292	305	225	267	267	272	212	206	298	271	290	281	259	302	294	269	270	282	248	188	282	290	85	282	290	256	205	200	266	227	260	283	286	285	297	294	51	301	80	250	296	230	156	225	274	299
42.75	54	156	257	294	307	227	268	270	273	211	206	300	270	289	283	259	301	294	267	270	283	248	187	281	289	86	282	289	259	207	201	267	227	260	283	285	284	296	297	52	303	78	250	298	229	158	225	275	298
43	56	153	257	297	306	227	269	275	274	212	210	302	270	289	283	259	301	293	269	271	281	248	189	282	289	89	281	290	259	212	205	268	230	259	280	285	284	293	297	56	303	85	253	297	227	165	228	273	296
43.25	54	155	256	293	308	226	268	275	275	211	208	299	269	288	281	258	299	294	268	271	282	248	189	281	287	83	280	289	258	207	200	266	229	261	283	288	284	294	293	55	300	83	252	296	228	159	227	275	299
43.5	54	152	257	293	307	225	268	272	274	212	207	299	270	289	283	256	300	294	269	271	281	249	187	282	287	84	281	290	261	207	199	266	227	259	282	285	282	297	296	55	303	81	252	296	229	157	227	274	297
43.75	59	153	258	295	307	228	271	278	276	214	209	301	272	289	283	261	300	293	270	271	279	250	192	284	288	84	281	289	264	210	202	268	230	260	282	288	283	293	297	54	301	82	253	297	231	163	229	274	296
44	61	157	258	296	311	229	267	278	277	216	209	302	272	293	286	261	303	297	272	272	283	249	192	285	290	85	284	294	264	209	204	270	231	262	285	287	285	298	298	58	305	87	257	300	231	165	230	277	300
44.25	57	155	258	293	308	231	269	276	275	214	211	301	270	291	283	259	299	294	270	274	280	251	192	284	288	87	280	290	261	210	203	269	230	260	282	289	283	293	295	57	304	83	255	298	230	165	228	276	297
44.5	60	156	261	295	309	231	269	277	278	216	212	303	272	292	284	261	302	295	273	275	283	254	191	285	291	89	283	294	264	209	204	269	233	264	286	289	286	297	299	57	303	87	258	300	233	164	232	276	300
44.75	56	156	259	295	308	230	267	278	276	217	211	301	270	292	284	259	301	293	271	273	282	251	193	283	289	82	282	290	262	209	204	268	231	261	282	286	283	294	296	57	302	84	258	298	228	164	229	275	296
45	54	154	257	294	307	226	266	274	275	214	209	301	271	293	285	261	304	296	272	272	283	252	190	286	291	87	281	292	265	208	204	270	230	263	284	288	285	298	297	56	306	83	254	300	231	159	228	275	299
45.25	59	154	258	296	309	231	268	278	276	214	211	301	270	291	284	262	300	295	273	277	281	254	192	284	289	85	283	293	268	211	204	268	231	261	284	288	283	297	298	56	301	85	257	299	228	165	230	275	296
45.5	56	156	259	295	306	229	265	275	276	216	210	300	269	292	285	261	300	295	270	273	285	253	189	281	290	86	282	289	264	211	203	270	232	262	284	285	282	297	295	54	302	83	255	299	228	161	229	274	298
45.75	55	156	259	295	308	229	267	274	277	216	208	300	267	293	285	261	300	294	271	274	284	251	189	283	287	86	281	290	266	209	202	268	232	261	284	285	283	296	295	58	303	84	256	298	229	162	228	274	298
46	57	154	258	293	306	229	265	270	275	216	208	299	268	292	283	259	301	293	270	272	281	251	191	281	288	86	283	292	264	206	204	268	228	262	284	284	284	298	297	56	303	82	254	297	232	158	226	273	301
46.25	57	156	259	293	308	227	264	273	275	216	208	300	270	294	285	260	302	293	271	274	282	250	191	282	287	83	281	289	265	210	204	268	230	263	284	286	283	298	297	55	303	84	253	298	230	160	226	274	297
46.5	54	151	259	291	307	224	264	272	274	211	206	299	267	291	284	260	302	294	270	272	282	249	189	281	289	83	279	290	266	209	203	267	229	263	285	287	281	299	295	55	302	80	252	297	231	159	225	275	299
46.75	53	154	257	294	308	228	263	274	276	212	208	301	266	291	284	259	299	292	269	272	282	249	188	281	286	83	281	291	265	209	202	267	230	261	283	286	282	296	295	53	302	82	254	297	228	160	226	272	295
47	56	153	261	298	310	231	266	278	277	217	213	302	266	292	285	263	301	293	271	275	284	254	192	285	287	91	280	291	267	215	207	270	234	260	285	287	282	295	296	58	305	88	259	299	230	169	230	272	296
47.25	53	153	257	291	307	228	262	272	276	212	205	298	267	292	284	259	301	293	269	271	283	251	186	283	287	82	281	291	267	205	200	268	230	263	286	285	278	298	296	54	303	79	253	297	231	158	226	274	297
47.5	56	154	260	291	308	228	263	274	277	214	208	301	268	293	284	261	303	293	271	275	285	253	191	284	289	86	281	291	269	209	203	268	231	263	285	285	282	299	296	53	302	82	257	299	233	161	227	274	299
47.75	60	152	257	293	309	228	266	278	277	214	209	301	270	289	285	261	299	293	272	274	278	252	189	284	288	86	280	291	269	207	203	269	231	261	285	287	281	293	295	52	300	83	257	300	229	165	229	275	298
Data File	C:\Program Files\Biolog\OL_DC_23\PMX\Data_2022\09\PMX_441_220909_A_02.OKA
Set up Time	Sep 09 2022 12:20 PM
Position	1-B
Plate Type	PM 1-
Strain Type	---
Sample Number
Strain Name	salmonella agona 9/9/22
Strain Number	126 repeat 2
Other
Hour	A01	A02	A03	A04	A05	A06	A07	A08	A09	A10	A11	A12	B01	B02	B03	B04	B05	B06	B07	B08	B09	B10	B11	B12	C01	C02	C03	C04	C05	C06	C07	C08	C09	C10	C11	C12	D01	D02	D03	D04	D05	D06	D07	D08	D09	D10	D11	D12	E01
0	21	19	11	12	11	11	11	12	12	13	15	18	12	11	11	11	11	11	11	17	11	11	11	21	15	11	11	14	11	11	11	11	11	11	11	14	13	11	11	11	11	11	11	11	11	11	11	12	12
0.25	22	21	11	14	15	11	11	11	13	14	13	20	14	11	11	11	12	11	11	16	11	11	12	14	13	11	11	17	11	11	11	11	11	11	11	17	11	11	11	11	11	11	11	11	11	11	11	16	17
0.5	25	25	14	20	13	13	13	11	11	17	15	24	25	11	11	17	11	11	11	16	11	11	15	15	17	11	11	22	11	11	11	11	11	11	11	26	17	11	11	11	11	11	11	11	11	11	11	25	23
0.75	32	33	18	23	25	16	20	11	15	23	17	22	32	11	14	22	15	12	11	21	11	11	22	18	20	12	16	27	11	11	11	11	12	11	17	27	18	11	13	15	11	11	11	11	11	11	11	24	27
1	25	26	17	19	17	14	13	14	17	19	19	23	23	11	14	17	16	14	11	18	11	11	15	20	14	11	11	21	11	11	11	11	12	11	11	27	14	11	11	11	11	11	11	11	11	11	11	23	24
1.25	29	25	20	20	23	15	14	20	27	20	21	32	19	15	19	17	14	11	11	14	21	13	18	27	20	13	12	18	12	11	11	15	12	13	16	28	20	11	11	11	11	12	11	11	11	15	13	25	26
1.5	33	29	24	28	36	17	19	31	38	30	26	44	26	31	29	20	19	13	16	19	38	23	22	39	21	20	24	22	21	12	12	26	17	19	28	36	25	23	19	15	17	21	11	18	23	25	20	33	36
1.75	31	26	24	29	44	19	25	36	39	27	26	44	26	33	46	24	20	15	14	23	46	24	20	40	23	22	34	20	21	11	11	37	19	21	28	30	27	25	27	17	21	22	12	24	24	27	19	26	43
2	28	30	27	34	53	21	31	41	48	31	26	49	29	41	56	29	21	18	19	24	59	29	23	45	27	24	40	20	30	11	13	46	19	24	33	32	37	36	34	22	27	26	22	29	25	28	19	31	50
2.25	36	40	35	42	64	25	41	44	52	36	33	55	42	46	68	42	26	26	22	30	64	30	29	48	35	28	53	31	35	14	19	49	25	30	41	42	46	48	41	29	36	30	35	37	28	31	23	38	63
2.5	36	45	41	48	76	30	49	48	58	44	37	58	51	51	83	47	29	29	21	36	78	34	35	53	40	28	64	35	42	20	21	58	27	39	47	44	58	55	54	29	45	33	45	42	31	29	22	41	70
2.75	37	42	45	51	74	32	50	54	62	53	44	70	42	56	89	44	31	30	22	36	84	35	36	64	46	30	68	37	46	21	26	61	32	45	51	53	58	54	51	26	46	34	50	46	33	34	28	48	63
3	31	43	49	53	83	37	50	54	63	55	43	65	49	57	99	49	33	33	23	38	90	32	36	61	47	28	73	37	44	21	26	64	34	48	49	49	57	57	56	21	49	31	55	49	30	31	23	45	65
3.25	49	55	51	66	96	43	63	58	71	63	48	76	69	60	113	62	37	37	26	49	99	36	48	67	60	31	86	51	60	28	33	75	38	56	60	64	68	66	68	38	58	38	70	57	34	31	28	57	75
3.5	40	56	55	67	97	44	64	59	75	68	48	80	74	62	118	63	38	38	21	47	105	36	45	65	58	30	90	51	57	27	32	78	39	59	61	66	67	67	75	35	61	34	76	61	32	30	26	60	74
3.75	35	56	57	63	104	49	69	63	85	68	51	87	79	69	131	65	44	44	27	48	116	36	46	68	73	31	93	54	63	30	36	83	42	67	61	63	74	73	72	28	65	37	81	65	32	31	27	57	79
4	44	65	59	69	112	52	74	65	85	71	50	90	84	73	141	67	46	46	23	48	124	37	48	66	121	31	102	60	67	31	40	85	44	67	62	67	77	76	77	33	73	35	86	70	34	34	26	63	76
4.25	39	67	61	80	122	57	83	68	90	72	57	96	92	77	152	79	48	51	28	58	133	31	52	71	145	31	110	66	72	36	42	96	48	70	65	72	90	83	87	35	80	38	92	76	36	32	28	71	87
4.5	36	61	64	76	124	54	85	71	97	75	65	109	87	78	156	70	48	66	25	57	136	35	53	83	174	31	109	63	71	34	42	96	51	77	67	83	90	81	76	27	80	34	92	79	35	35	32	70	77
4.75	39	68	71	84	140	55	93	72	100	79	60	108	109	78	167	80	61	93	26	59	150	38	59	79	188	35	118	71	74	40	48	104	52	82	74	85	103	88	88	35	88	40	101	85	36	35	34	75	87
5	47	71	70	91	151	58	105	75	105	83	63	108	127	83	176	85	91	120	28	65	158	37	63	79	198	32	119	77	80	42	48	108	52	78	80	89	111	92	92	38	90	39	108	89	33	34	29	77	92
5.25	39	71	76	96	158	61	111	84	112	89	64	115	138	87	184	89	117	145	29	66	163	38	62	86	217	34	125	80	83	44	51	117	61	82	80	95	118	101	95	34	100	40	111	97	36	38	34	82	92
5.5	37	74	80	100	168	64	121	83	110	87	63	113	155	89	191	90	134	166	32	65	173	36	65	82	220	36	127	83	90	46	48	122	63	87	77	96	126	104	103	30	102	38	115	100	35	32	28	78	97
5.75	42	80	86	106	176	68	127	91	119	94	65	117	163	92	193	95	156	178	28	73	181	36	70	84	225	31	131	92	91	47	52	124	69	92	80	102	133	104	104	39	108	41	122	105	35	34	30	89	101
6	40	82	95	109	184	70	134	93	126	97	74	124	175	93	202	98	175	191	32	75	186	41	76	89	234	35	143	95	98	53	59	134	78	102	86	112	140	112	110	40	114	44	124	115	38	37	33	118	105
6.25	32	80	93	105	185	71	137	95	130	94	77	124	175	94	205	95	187	202	29	73	188	36	73	94	243	32	142	94	96	48	63	133	88	103	78	114	140	110	105	27	111	40	123	100	34	33	31	137	101
6.5	39	89	103	125	199	82	148	103	138	103	83	134	194	100	214	106	199	211	35	80	199	43	86	95	249	37	157	108	108	58	75	142	98	114	89	131	154	123	117	40	126	44	132	117	43	40	37	180	117
6.75	35	94	111	135	205	85	155	107	140	106	88	135	198	102	221	109	210	219	35	82	204	44	90	100	252	36	161	111	110	57	82	147	105	116	88	134	159	126	118	37	130	44	135	110	40	39	38	193	119
7	41	96	116	152	210	91	162	109	144	111	95	139	203	104	222	114	215	223	32	87	209	45	96	105	252	38	167	117	111	62	92	150	113	122	95	147	165	132	122	43	133	45	138	116	43	38	37	215	122
7.25	40	101	121	163	215	98	167	114	151	116	100	141	208	105	226	114	222	230	36	87	210	45	100	104	254	36	173	125	115	63	99	154	117	125	97	153	168	136	125	40	138	42	142	121	41	38	37	225	129
7.5	37	97	125	168	214	102	171	118	161	124	111	149	210	113	230	115	231	237	33	92	218	47	103	118	264	38	173	126	116	63	105	155	128	133	99	164	171	138	125	35	136	45	140	120	43	42	37	230	126
7.75	38	103	131	182	221	110	179	126	164	132	118	153	218	117	234	122	239	243	37	97	222	47	107	123	266	43	180	134	122	66	114	160	130	138	106	175	180	144	129	39	143	48	147	128	47	44	42	241	134
8	33	100	130	189	224	115	185	127	167	130	112	150	220	117	236	123	242	246	39	97	226	45	106	122	264	40	187	137	120	68	118	165	133	138	105	173	181	149	131	35	146	46	149	123	41	44	32	242	137
8.25	40	111	143	196	229	124	188	129	169	135	117	153	228	121	242	126	247	250	40	102	228	41	112	116	265	39	195	147	121	66	127	165	137	143	114	179	188	149	139	38	151	44	149	134	42	39	36	253	142
8.5	41	111	146	201	232	134	193	131	173	141	123	158	232	125	243	128	250	253	41	105	234	43	116	124	263	39	200	149	124	71	133	167	139	150	120	192	193	154	140	40	153	45	157	141	42	40	39	258	145
8.75	38	112	140	209	241	135	204	141	181	149	128	164	236	138	251	134	256	258	44	114	242	45	120	137	271	42	206	158	133	74	138	173	144	154	127	194	198	164	148	39	162	47	161	132	44	44	37	259	155
9	47	118	157	216	243	149	210	149	185	152	134	171	241	143	250	139	260	262	52	121	245	54	127	136	267	45	214	165	134	80	150	177	151	165	136	209	207	166	158	50	164	53	168	154	46	48	40	267	159
9.25	40	115	156	216	244	145	213	154	186	153	140	174	241	150	253	138	264	264	54	125	249	51	126	141	271	42	214	168	135	79	151	178	154	165	140	216	208	171	159	44	165	49	163	152	48	46	42	267	162
9.5	44	122	159	223	249	153	217	158	192	159	143	184	245	156	257	142	266	264	59	132	252	53	132	149	269	43	221	176	139	82	154	181	160	176	150	237	215	177	169	47	172	51	170	160	47	46	42	274	170
9.75	42	123	162	228	251	156	222	161	194	163	146	185	249	162	258	143	267	268	63	135	256	56	133	149	271	44	224	180	140	84	162	184	159	179	156	247	218	179	179	46	175	51	173	163	49	44	43	274	172
10	44	124	162	232	255	162	226	170	199	163	148	186	250	165	259	149	270	270	66	144	259	59	138	155	268	44	225	187	147	89	169	187	161	181	162	252	223	184	194	49	180	52	175	164	51	46	43	276	177
10.25	41	123	167	234	255	162	229	172	202	164	152	191	251	173	260	149	271	268	73	145	260	60	138	159	271	44	228	190	145	89	168	188	164	184	165	258	225	187	206	44	181	53	179	171	50	46	43	277	178
10.5	47	123	161	241	260	159	238	176	210	177	161	200	251	188	266	155	275	270	73	152	257	70	139	177	279	45	235	193	152	91	166	194	173	189	170	263	229	194	221	38	187	50	179	161	54	56	45	278	185
10.75	52	132	181	240	260	176	239	186	209	174	157	201	257	183	265	155	275	273	85	158	268	71	149	167	270	48	235	203	151	94	176	193	169	196	177	269	236	192	228	53	186	56	184	185	51	45	42	281	186
11	45	121	179	243	260	169	240	186	210	175	161	202	254	186	264	155	277	275	87	161	268	67	146	174	273	44	239	205	149	93	174	190	171	193	179	272	235	196	232	45	187	50	181	185	52	47	41	280	188
11.25	44	125	178	242	259	172	244	187	213	183	168	206	254	193	265	157	278	275	91	165	263	73	148	179	277	44	241	205	152	92	172	191	177	198	184	273	238	197	240	42	188	52	183	189	54	47	45	283	191
11.5	39	121	173	248	261	166	249	192	218	188	173	213	256	197	266	161	278	276	96	168	261	75	148	192	279	47	244	207	153	92	171	190	179	200	189	276	239	204	245	41	193	52	182	189	56	45	43	281	194
11.75	50	133	193	249	266	185	246	201	219	185	165	212	259	197	266	162	279	278	106	174	272	77	152	183	272	48	245	216	157	100	184	200	178	209	190	277	245	204	249	55	194	55	190	198	56	45	44	285	196
12	46	128	184	253	267	179	249	204	220	185	171	214	258	198	267	165	282	276	110	177	272	81	152	189	273	50	246	220	158	100	182	203	180	208	192	279	245	209	252	49	201	53	191	198	55	47	42	287	203
12.25	48	130	190	253	268	183	253	208	223	188	171	220	261	206	270	168	284	280	117	183	277	84	157	194	275	51	251	223	161	104	186	205	183	213	199	282	252	215	256	52	204	54	194	204	58	49	47	289	206
12.5	43	128	186	255	268	182	254	207	223	190	177	225	261	205	269	165	283	279	121	182	271	89	156	198	276	50	250	221	162	102	181	201	180	212	199	282	251	216	258	47	204	52	194	205	60	47	44	287	204
12.75	41	129	189	256	268	181	255	211	227	192	174	222	261	208	268	168	284	281	124	183	270	90	154	199	277	49	250	225	164	104	181	203	184	212	200	281	252	219	260	46	204	51	193	207	62	48	44	287	206
13	48	130	193	260	273	187	260	216	232	196	181	229	266	214	271	172	286	280	130	190	273	97	159	209	277	56	257	228	164	106	183	207	189	216	206	285	258	222	263	51	210	57	199	214	67	52	49	290	214
13.25	47	131	203	260	271	194	260	219	232	198	181	233	264	214	272	174	287	283	136	191	276	99	163	210	277	59	257	230	168	107	185	206	188	220	209	285	257	225	263	53	207	54	198	216	66	51	49	289	213
13.5	46	130	194	260	273	188	263	226	235	196	179	229	267	216	272	172	286	281	140	195	273	100	158	211	276	54	257	233	169	108	184	213	189	213	208	282	260	225	266	50	217	54	201	212	71	47	46	287	218
13.75	55	139	209	262	275	201	260	229	237	196	179	233	266	216	273	173	286	284	146	198	281	105	163	211	274	60	258	235	172	113	189	219	191	223	208	285	262	225	270	59	215	60	205	221	69	49	47	290	217
14	50	133	209	262	273	198	262	230	234	200	184	237	266	220	271	175	286	284	147	198	280	106	165	214	274	59	258	234	169	115	189	215	191	221	213	284	262	227	270	56	217	56	207	223	70	51	47	290	217
14.25	49	129	205	265	276	196	266	231	241	197	186	236	267	224	275	179	288	286	152	200	276	112	165	218	277	62	260	238	173	113	186	216	192	223	216	287	266	233	272	50	222	54	206	221	78	52	47	290	221
14.5	49	138	208	265	276	203	265	235	240	201	184	241	265	226	274	179	287	285	155	203	280	113	164	223	273	62	259	235	174	115	188	219	191	224	215	287	264	229	271	55	219	57	207	226	75	49	48	291	223
14.75	46	129	203	266	277	194	267	233	245	203	192	244	267	232	274	184	287	283	158	206	269	118	165	233	280	71	261	237	174	114	184	216	198	221	220	287	267	238	273	50	224	57	207	225	87	54	48	290	226
15	51	139	209	268	280	200	268	241	245	200	185	244	266	226	275	185	290	286	165	207	280	119	168	225	275	67	262	242	180	118	190	223	193	227	219	287	268	234	274	57	225	58	208	228	80	51	48	292	225
15.25	49	139	214	268	279	204	269	243	246	205	193	251	269	232	276	185	290	285	168	211	282	122	169	233	276	71	264	245	178	119	189	225	197	230	220	289	269	238	277	58	226	59	214	234	84	55	56	291	230
15.5	45	133	209	267	280	196	268	239	246	206	194	246	266	235	276	188	290	285	171	209	274	128	166	236	279	74	263	241	180	117	184	224	198	222	223	286	268	240	277	49	229	56	211	232	89	53	49	289	231
15.75	46	132	208	268	282	198	270	243	248	208	195	250	267	237	274	192	290	286	178	213	272	128	166	238	279	77	265	245	181	121	185	223	199	225	224	288	269	246	278	51	234	59	214	232	93	55	48	291	235
16	54	142	225	270	282	209	269	249	249	206	193	252	271	233	277	189	293	289	181	214	285	132	172	236	276	76	265	247	186	124	191	228	198	232	224	290	273	242	279	62	230	59	217	236	91	55	56	293	235
16.25	49	137	218	270	282	204	270	248	251	206	199	255	268	240	278	194	292	289	179	216	275	132	168	243	278	80	267	246	185	124	187	228	202	227	226	291	272	244	281	52	235	57	217	236	102	58	56	290	238
16.5	49	137	223	268	283	208	269	250	249	207	194	252	268	238	277	192	290	288	183	217	280	133	170	240	277	77	267	245	185	127	189	226	199	230	226	290	273	243	279	52	232	56	218	237	95	59	54	290	235
16.75	49	136	220	272	284	205	271	249	255	212	205	260	268	242	280	196	292	289	184	219	274	143	172	252	282	84	268	247	188	129	186	227	205	230	232	290	274	249	282	53	237	60	216	240	108	63	58	290	240
17	50	138	213	273	287	202	271	248	254	208	196	254	270	242	279	199	292	287	191	222	274	141	169	246	281	82	269	251	189	122	187	235	204	226	230	288	276	250	282	51	243	58	216	235	110	62	53	290	242
17.25	49	137	219	274	287	204	269	254	257	208	200	256	269	243	280	197	291	289	192	224	274	145	169	249	282	84	267	250	195	127	189	234	202	227	231	291	275	251	282	52	245	58	217	241	112	67	58	291	243
17.5	48	136	220	273	287	205	270	252	256	209	200	261	271	244	281	198	291	288	195	221	274	146	171	250	279	84	268	249	192	129	187	234	204	229	232	292	275	253	282	50	244	57	221	240	113	68	61	291	245
17.75	45	138	219	271	287	204	271	254	258	209	202	258	271	248	281	200	294	287	196	224	274	146	168	254	280	83	269	252	193	129	188	236	203	228	232	290	277	257	283	52	247	55	219	241	116	68	59	289	247
18	55	144	226	274	286	211	269	261	258	207	193	257	269	244	278	194	292	287	201	225	283	152	171	246	276	78	267	253	198	128	194	243	201	230	229	290	276	251	280	58	246	59	222	240	115	69	64	291	246
18.25	53	138	234	272	287	212	270	261	259	210	201	264	267	247	282	201	294	290	202	228	282	151	170	253	277	79	267	253	196	135	189	235	203	232	237	292	275	252	282	53	244	60	223	247	113	70	68	291	244
18.5	62	147	240	274	286	220	272	264	261	211	201	262	273	246	281	202	294	290	207	230	287	158	177	251	275	82	268	256	201	139	196	243	204	235	236	293	279	252	282	65	247	61	227	249	116	75	76	291	249
18.75	51	137	226	276	291	208	275	260	262	214	205	267	270	252	282	206	294	290	203	229	274	157	173	262	284	86	270	253	199	136	184	237	209	233	239	294	281	258	284	50	250	59	224	247	129	77	68	289	252
19	52	139	225	278	290	208	277	261	265	218	211	270	271	256	283	209	296	292	210	232	274	161	175	264	284	90	271	255	203	136	187	239	211	234	240	293	282	260	284	54	251	60	225	248	133	87	74	292	253
19.25	48	139	231	277	291	211	273	262	262	215	206	269	270	254	283	206	292	291	207	233	276	161	174	262	283	87	273	254	204	137	186	241	207	234	240	292	280	260	284	52	252	62	224	247	135	86	77	291	252
19.5	57	143	243	274	287	220	273	268	263	212	201	267	272	250	284	205	294	291	211	232	288	163	174	256	274	81	270	260	205	141	195	245	205	240	241	292	279	255	283	60	251	60	230	253	123	88	87	292	252
19.75	61	148	246	276	287	224	272	273	264	210	199	265	275	251	282	205	294	290	214	234	290	166	175	256	275	82	269	258	206	142	195	248	203	237	240	291	278	256	284	63	253	61	228	255	124	91	86	293	255
20	52	140	230	276	292	211	274	265	268	216	206	272	273	257	284	212	295	291	215	238	273	168	174	266	285	89	272	255	209	141	190	246	209	234	241	294	283	263	285	54	256	60	226	251	142	97	83	290	258
20.25	52	139	229	273	289	207	270	266	266	208	195	264	272	253	280	207	293	290	214	233	276	162	172	261	280	79	270	259	209	134	188	250	203	231	237	291	281	260	285	48	258	57	226	248	139	95	79	291	257
20.5	52	140	229	276	291	209	273	267	269	212	202	270	275	257	281	209	296	290	218	237	276	167	172	265	283	82	271	260	213	135	187	249	207	234	240	293	284	263	285	52	261	57	227	249	144	101	80	291	261
20.75	52	140	237	277	294	213	275	268	269	216	206	272	274	259	287	215	295	291	219	241	276	169	174	267	283	87	273	257	214	143	187	247	213	234	243	294	285	265	288	51	259	61	229	255	147	104	88	291	261
21	50	141	236	279	295	214	280	270	272	220	212	277	274	261	285	215	297	293	222	240	278	174	176	273	287	89	275	258	217	147	189	248	212	240	248	296	285	267	287	54	263	61	231	256	145	106	96	292	263
21.25	48	138	237	274	291	213	272	269	269	211	200	271	273	256	281	211	295	291	223	240	279	169	173	263	279	79	270	259	215	138	190	247	205	235	242	291	281	261	285	47	260	58	231	254	141	104	88	288	257
21.5	54	143	242	274	291	216	272	273	270	211	200	273	274	257	283	210	294	292	224	241	286	174	175	266	279	82	270	261	217	140	195	251	207	237	245	295	281	261	286	52	263	59	235	255	143	107	98	294	259
21.75	56	143	243	273	288	219	271	275	270	212	201	275	274	256	282	207	295	293	223	243	288	175	175	265	278	73	268	262	218	141	196	253	207	237	244	294	281	259	284	54	261	58	235	256	139	110	103	293	259
22	54	142	231	278	297	210	278	273	274	219	206	280	276	264	285	216	296	293	225	245	274	176	178	273	287	86	275	262	220	144	190	252	211	236	249	294	285	271	288	53	268	62	232	256	155	113	98	291	267
22.25	54	144	242	274	290	214	274	273	272	215	202	278	274	258	283	213	295	292	224	244	284	177	176	267	280	76	271	262	219	142	192	254	208	236	247	293	282	263	286	53	262	58	233	255	146	112	103	293	261
22.5	54	141	240	279	297	215	279	273	274	221	212	281	276	264	286	219	295	294	229	246	277	182	177	275	286	89	276	263	224	147	189	255	214	239	249	296	286	270	290	53	268	61	235	258	159	121	106	290	265
22.75	59	147	250	274	290	220	270	279	271	214	200	277	277	259	286	212	295	294	228	245	290	182	176	266	277	75	270	263	220	146	197	256	207	242	248	294	281	262	286	59	265	60	237	261	143	118	111	292	262
23	57	145	244	275	295	216	274	278	275	213	203	279	278	261	284	215	296	295	229	246	284	180	175	272	279	79	272	266	224	146	193	257	208	237	249	295	284	266	289	52	271	58	236	259	153	119	105	292	264
23.25	55	143	247	275	292	216	274	278	273	215	205	280	276	260	285	215	297	293	232	247	286	181	176	271	280	78	271	265	225	146	193	257	210	241	249	297	283	265	287	53	268	59	236	260	150	117	114	292	266
23.5	58	144	244	272	290	216	271	278	272	209	199	275	273	259	283	210	294	292	228	242	286	181	175	267	276	73	269	263	224	145	195	258	205	236	245	292	282	263	285	55	266	56	236	257	151	117	109	293	261
23.75	55	148	250	283	301	218	283	279	279	223	217	288	280	268	293	226	300	297	237	250	282	190	181	280	289	88	280	264	230	157	195	258	218	242	254	298	289	278	291	59	274	63	241	263	168	126	121	294	272
24	54	141	242	275	297	211	277	275	276	215	202	279	278	266	287	219	298	295	233	249	277	182	175	274	285	81	275	261	231	143	189	259	210	233	249	295	285	274	290	51	273	60	236	259	167	123	103	290	272
24.25	54	142	237	275	299	210	277	274	279	216	210	282	276	267	286	220	298	294	233	249	272	185	176	278	287	86	275	263	232	143	187	260	212	236	249	296	289	275	289	50	274	60	234	258	172	123	109	289	273
24.5	58	146	252	275	292	221	274	282	276	214	205	281	278	260	287	215	294	294	235	250	289	187	178	272	275	74	272	265	230	148	194	260	208	241	250	296	282	267	287	58	272	58	243	262	153	124	118	293	265
24.75	55	143	250	277	296	214	273	278	277	215	203	280	281	266	287	221	297	297	236	252	280	186	174	273	282	78	275	266	234	148	192	262	210	237	251	295	285	272	289	54	275	60	237	260	168	125	107	292	269
25	54	146	249	271	293	218	273	281	273	213	205	283	277	262	285	215	295	293	235	252	288	189	176	274	279	71	269	265	230	148	192	260	207	239	251	295	283	266	287	53	271	55	240	261	156	124	122	291	267
25.25	58	146	251	274	292	217	274	284	276	214	199	279	279	265	287	214	297	294	237	252	285	189	174	272	278	74	273	267	233	145	195	263	211	237	250	291	285	272	290	53	275	58	239	262	167	128	110	295	270
25.5	55	147	250	282	301	216	282	281	282	224	220	290	281	273	291	231	298	296	243	257	279	197	183	285	287	88	279	265	240	161	193	263	218	244	258	300	290	280	291	52	277	64	244	266	173	133	136	292	275
25.75	57	145	257	272	295	221	272	284	276	216	202	283	278	262	285	214	297	295	237	254	289	194	177	273	278	71	270	267	235	150	194	266	210	243	253	295	283	266	288	55	274	58	243	264	159	130	123	292	268
26	56	142	248	274	294	214	272	284	276	212	197	282	278	266	284	216	297	294	237	251	285	189	175	276	280	76	274	269	237	145	194	262	208	237	250	292	285	274	289	50	277	56	240	262	166	127	114	292	271
26.25	61	149	264	273	293	225	272	289	276	215	199	281	280	264	288	219	297	295	238	253	292	196	177	273	275	75	273	269	239	152	198	266	210	242	254	294	283	270	288	63	273	60	246	265	162	132	121	294	271
26.5	54	142	247	274	294	214	271	283	278	212	197	280	278	267	284	216	297	294	236	251	282	189	175	275	278	74	273	268	241	143	192	263	209	236	250	291	285	274	287	50	279	56	240	260	170	129	112	293	272
26.75	59	145	252	271	291	219	272	285	277	214	202	284	278	264	283	215	296	294	238	252	288	195	177	278	276	71	270	266	236	145	196	264	209	240	252	295	283	269	288	54	275	58	242	264	161	130	126	293	270
27	54	145	256	282	300	220	283	283	282	220	216	290	280	272	291	231	300	298	242	258	282	198	180	284	288	83	279	264	241	161	192	263	215	241	257	299	287	280	292	54	279	61	244	267	172	132	143	293	276
27.25	56	142	250	273	295	215	275	285	279	216	206	286	281	269	285	220	299	297	243	256	285	194	176	281	280	70	275	269	242	146	194	266	211	240	253	296	286	274	290	53	278	55	244	265	167	130	129	293	273
27.5	59	146	244	284	307	214	284	280	285	228	219	291	279	280	291	235	300	297	248	261	271	203	183	287	294	96	284	265	246	160	192	269	223	242	260	296	294	286	294	53	287	64	243	266	194	141	147	290	284
27.75	54	137	249	272	295	213	272	284	280	213	200	286	279	266	286	219	298	295	240	254	283	196	177	278	281	73	274	269	240	145	190	265	209	237	252	295	284	276	290	48	279	55	241	264	170	129	123	292	272
28	58	147	260	273	292	222	274	290	279	214	206	286	279	266	287	218	295	297	241	255	292	199	178	278	275	71	273	267	240	150	197	267	211	244	254	297	284	270	287	57	277	58	246	266	162	135	134	294	272
28.25	53	141	254	279	302	216	278	283	280	219	205	286	279	272	289	228	298	298	245	258	278	197	178	283	287	80	278	267	247	153	190	267	214	235	257	293	289	283	291	52	283	60	243	265	182	133	130	291	277
28.5	52	142	251	281	305	217	281	284	285	227	218	293	279	275	293	233	300	297	247	263	278	203	182	289	290	88	283	263	249	163	190	265	217	243	259	299	290	284	293	49	283	62	249	268	181	134	152	289	280
28.75	57	143	256	275	299	217	276	286	282	216	203	287	282	272	289	225	300	296	246	259	285	199	178	283	284	75	276	270	250	151	194	270	214	241	257	296	291	280	291	51	284	58	245	265	175	133	132	292	277
29	55	144	259	276	300	219	279	286	282	219	207	287	281	274	294	231	298	299	245	261	284	199	178	285	285	84	280	266	249	155	194	268	214	241	256	296	291	281	293	50	284	59	246	267	179	134	136	293	280
29.25	54	143	248	277	301	216	281	284	283	222	210	289	283	275	289	228	299	297	247	260	280	201	180	287	287	79	279	267	251	150	192	269	217	241	260	297	293	281	293	47	286	57	246	266	187	136	138	292	280
29.5	61	148	273	274	293	231	275	292	281	216	205	284	282	269	291	224	297	299	246	259	295	206	179	280	274	74	275	271	247	157	198	269	213	247	255	296	287	270	291	60	278	59	253	271	166	136	135	294	276
29.75	54	144	253	272	299	219	278	288	283	221	210	290	283	273	291	226	299	298	245	260	287	202	181	284	283	75	277	267	249	153	193	269	216	242	258	298	290	279	293	47	284	56	249	269	176	135	143	292	277
30	54	143	253	280	304	218	284	287	285	224	211	292	285	277	292	233	301	300	250	264	279	207	183	290	289	83	282	267	254	158	194	272	218	242	262	299	293	285	291	50	287	59	249	271	189	138	145	293	283
30.25	59	144	246	286	309	218	286	284	290	230	222	295	282	284	295	239	301	300	256	266	273	211	188	291	294	100	287	267	256	165	192	272	222	244	264	301	296	291	296	52	291	61	249	269	203	148	161	290	287
30.5	55	141	254	279	303	217	283	286	286	223	215	292	281	276	292	234	300	300	250	264	278	206	183	290	288	85	281	269	256	157	193	272	220	242	260	298	294	287	294	50	289	61	250	270	189	138	148	289	284
30.75	52	142	253	276	303	217	278	287	284	223	204	289	282	274	290	230	300	299	250	262	279	203	179	286	288	84	280	268	256	151	194	271	216	237	257	297	294	284	294	50	288	62	245	267	191	138	134	292	284
31	58	144	263	274	296	224	277	291	281	221	206	289	282	271	290	225	300	299	249	260	295	208	180	283	277	71	273	271	253	153	196	271	211	247	259	296	289	274	291	55	282	56	255	270	170	137	142	294	276
31.25	56	146	255	281	305	218	286	287	287	228	217	295	280	278	292	235	301	302	254	267	279	208	183	293	290	86	283	268	257	160	193	272	220	243	264	301	294	286	295	52	288	61	252	272	189	138	153	292	284
31.5	56	145	263	275	298	220	276	289	283	215	201	285	282	272	294	230	300	299	248	261	286	205	182	283	283	76	278	271	255	152	195	273	215	240	258	294	291	282	293	52	285	59	250	267	182	137	133	290	280
31.75	62	150	274	275	294	230	278	294	283	219	208	290	284	269	294	227	300	300	250	263	298	216	182	284	277	70	276	272	256	161	198	271	215	247	262	299	289	274	292	63	285	59	255	273	169	140	149	294	278
32	62	149	271	275	298	227	280	293	285	221	209	289	283	271	295	231	301	300	251	264	297	214	182	287	279	76	277	271	256	160	198	271	216	245	260	299	290	278	292	57	283	60	256	273	172	141	149	293	278
32.25	56	145	263	282	304	223	286	291	286	228	218	296	283	277	294	237	300	302	255	268	288	215	185	294	287	84	284	269	261	166	193	272	220	246	264	301	294	289	297	55	291	65	257	275	184	144	163	292	285
32.5	55	146	260	279	303	221	284	291	287	225	217	295	282	276	293	236	300	301	254	267	287	215	185	293	286	80	281	268	261	162	193	272	220	245	263	301	292	285	294	52	290	61	254	272	181	138	160	293	283
32.75	54	146	256	280	305	220	285	291	288	227	221	297	282	279	293	237	303	302	255	269	283	216	188	297	291	82	284	268	261	162	193	274	222	241	264	301	296	287	297	53	292	63	255	274	189	142	161	292	285
33	57	143	257	282	307	221	286	291	287	229	220	297	283	281	293	239	302	303	255	269	281	218	188	294	289	85	285	270	263	161	194	274	223	245	265	299	295	289	296	52	293	62	252	274	191	145	163	292	287
33.25	53	142	257	278	304	218	282	289	287	224	210	290	282	278	292	234	302	302	253	266	282	211	182	292	287	82	282	271	261	155	191	273	219	239	260	297	297	289	296	54	291	58	252	271	192	140	145	291	287
33.5	56	142	250	279	307	216	284	287	288	224	216	294	281	282	292	239	301	300	255	268	275	213	186	293	291	87	286	268	264	157	192	273	220	240	263	298	298	293	298	51	295	58	252	272	200	143	149	290	288
33.75	59	143	255	275	300	218	281	290	287	222	211	292	284	273	291	230	300	302	252	266	288	214	183	290	285	74	279	271	263	153	193	275	215	244	264	298	297	284	294	53	289	58	254	274	181	141	145	291	282
34	57	146	256	271	299	220	278	293	286	222	211	293	283	273	289	227	300	300	254	264	290	216	182	290	282	70	277	272	262	150	194	274	217	244	262	299	294	280	292	52	288	56	256	272	179	139	146	293	283
34.25	55	138	261	273	296	222	278	292	287	222	210	291	282	271	291	228	299	301	250	264	292	215	183	289	279	68	275	268	262	152	192	273	215	246	260	296	291	281	291	48	286	53	255	271	174	136	144	289	278
34.5	52	143	258	276	302	218	280	290	286	220	210	291	283	279	291	233	300	302	252	263	285	213	180	291	286	79	280	268	262	154	193	274	217	240	260	296	295	289	294	49	291	56	252	271	186	139	139	292	284
34.75	53	139	250	280	305	218	283	289	287	227	221	296	281	280	291	237	300	301	254	268	281	217	185	297	289	80	281	267	265	156	192	274	221	244	265	301	294	289	294	45	293	56	254	274	187	139	159	291	284
35	58	142	258	270	294	221	274	292	286	217	203	287	282	269	289	223	299	298	247	261	292	211	180	286	279	69	274	271	263	145	197	276	214	244	258	296	289	278	291	50	285	53	254	271	179	137	129	291	278
35.25	52	140	263	277	303	220	284	293	287	226	218	296	282	276	294	235	300	303	255	267	288	220	184	296	285	78	283	267	265	158	194	276	219	246	263	302	294	288	294	49	293	57	259	275	181	138	156	290	283
35.5	61	146	257	266	294	220	275	293	286	215	202	287	280	274	288	221	298	297	249	262	292	215	179	287	278	70	273	274	266	145	195	277	215	244	262	297	293	279	290	55	287	54	256	271	178	140	128	294	277
35.75	60	149	251	287	314	222	288	291	294	234	227	298	282	290	296	246	302	305	264	273	273	226	192	297	298	102	292	268	271	168	196	280	230	249	270	299	300	297	300	54	300	64	257	274	212	153	171	292	291
36	62	150	275	271	293	229	281	298	283	217	207	289	282	270	295	227	300	302	253	266	299	224	182	287	275	68	276	272	266	158	198	275	215	249	263	297	288	275	291	60	283	57	263	275	165	141	144	294	278
36.25	54	148	260	286	308	219	288	293	290	227	221	296	280	282	296	240	301	305	261	272	282	226	186	299	290	86	289	268	270	166	193	277	224	248	266	300	294	294	297	52	294	62	258	277	189	145	167	291	285
36.5	53	143	261	283	307	220	286	293	289	227	219	296	282	282	296	239	301	305	257	269	283	223	184	297	290	82	287	269	271	164	196	275	221	244	266	300	297	292	296	52	295	62	260	277	189	142	157	291	287
36.75	61	149	269	273	295	225	279	297	287	216	205	286	284	273	296	228	300	302	253	265	294	220	180	288	280	69	277	271	268	154	200	277	216	245	261	297	291	281	293	55	288	56	260	276	177	141	134	293	280
37	59	144	266	273	300	223	279	295	287	217	206	289	283	277	294	228	302	304	253	264	290	219	182	289	284	73	282	272	270	151	198	276	218	243	264	298	296	288	295	51	291	59	258	275	183	143	132	293	284
37.25	54	143	258	277	302	223	282	292	287	224	213	295	281	280	292	234	299	305	255	267	286	220	182	292	285	76	282	271	273	155	196	276	219	245	264	297	295	289	295	49	294	57	259	274	186	141	144	292	284
37.5	57	145	263	268	295	222	274	296	286	215	201	286	285	273	290	223	301	302	251	264	294	220	179	288	279	67	277	274	269	146	197	276	212	244	263	296	293	280	293	48	289	52	258	273	177	140	130	292	279
37.75	57	145	248	281	310	218	282	290	291	227	219	296	282	287	292	237	302	301	258	270	273	222	186	297	294	86	289	271	274	153	193	279	226	242	266	299	300	294	299	48	299	55	253	273	205	150	152	292	291
38	55	142	256	274	301	220	280	293	290	221	212	295	281	279	290	229	300	301	255	268	287	221	185	295	281	71	281	270	271	150	194	277	218	245	263	299	295	285	293	45	290	55	259	274	180	142	148	293	282
38.25	52	142	257	282	308	221	284	293	290	228	220	297	278	283	295	240	301	306	259	272	281	226	188	299	287	83	287	271	274	160	193	278	224	246	267	299	294	294	297	47	296	57	259	278	193	142	159	290	287
38.5	53	148	267	278	302	223	283	293	288	223	213	294	280	278	295	236	300	306	258	268	289	224	182	294	282	76	283	268	274	158	194	276	223	244	264	298	292	288	294	46	292	57	261	277	182	139	149	290	281
38.75	51	141	256	273	302	221	277	292	285	219	206	289	279	279	291	230	300	302	256	267	284	217	180	293	284	74	282	271	271	149	192	278	218	241	262	294	295	291	295	44	294	54	253	273	188	141	132	291	284
39	60	148	273	272	297	229	281	297	285	219	209	289	282	271	294	226	299	302	256	265	299	228	182	291	275	66	276	272	270	156	198	276	215	249	264	297	287	278	291	57	286	54	264	276	168	143	140	293	277
39.25	58	144	258	283	310	224	285	294	294	230	226	300	281	286	297	239	303	307	264	274	284	231	190	301	290	85	287	272	279	159	198	280	227	247	271	300	295	296	299	54	298	61	262	279	194	146	162	293	289
39.5	58	147	272	274	295	229	282	299	285	220	209	290	281	271	293	226	302	303	255	267	299	230	186	290	276	66	274	273	272	156	199	278	217	250	266	297	288	278	292	58	286	54	265	277	168	141	143	294	278
39.75	55	143	261	271	299	221	275	295	289	218	206	287	282	275	290	228	300	303	253	265	287	220	182	292	283	69	279	272	275	148	195	279	219	243	263	294	289	286	293	49	293	52	258	273	186	142	128	295	283
40	54	142	259	273	301	220	277	295	289	219	206	291	281	275	292	228	300	304	255	266	289	222	182	292	281	70	281	272	275	147	194	279	221	244	264	296	289	287	294	47	293	53	258	275	182	140	132	294	282
40.25	63	151	273	269	294	230	278	299	287	219	207	289	284	271	294	222	301	302	254	266	300	230	183	290	276	68	278	274	274	154	201	282	217	249	265	297	287	278	293	59	288	57	266	279	171	144	133	294	278
40.5	59	146	251	289	315	223	283	295	295	234	226	299	276	290	298	245	304	306	269	276	273	233	193	300	299	98	295	273	283	165	197	282	232	250	273	300	291	300	302	54	304	61	260	279	214	156	169	293	292
40.75	52	141	258	273	302	221	279	293	292	219	209	292	280	279	294	229	301	304	256	267	286	224	182	293	285	72	282	271	277	151	193	278	219	242	264	297	287	292	296	44	293	54	260	273	184	139	140	292	283
41	53	140	264	273	301	223	278	296	288	221	211	293	280	277	295	231	301	304	257	267	290	226	183	293	282	70	282	270	277	151	195	277	220	247	265	298	284	287	294	45	292	54	261	275	180	137	145	292	281
41.25	51	141	260	282	307	223	283	294	291	225	219	296	275	285	295	237	301	306	261	271	282	229	185	297	286	82	289	267	280	158	193	279	224	246	268	298	282	295	297	46	295	57	261	277	190	144	154	290	284
41.5	53	140	258	270	299	221	273	294	287	218	206	288	278	276	291	227	299	302	256	265	286	220	181	293	281	70	281	272	278	144	193	279	218	243	261	295	285	287	292	44	291	52	257	274	187	140	131	293	284
41.75	54	146	264	269	296	223	275	298	289	219	204	285	280	273	292	225	300	302	254	264	293	222	182	292	278	68	279	273	275	143	196	280	216	248	263	294	284	283	292	48	289	51	261	276	178	140	128	294	280
42	53	143	257	282	310	221	283	298	294	228	224	298	277	284	295	237	303	309	264	272	284	234	188	301	288	81	287	273	282	158	197	282	227	247	270	299	282	296	299	47	297	62	263	280	191	144	161	293	287
42.25	56	144	245	278	308	216	277	291	293	228	216	296	278	286	291	231	301	300	256	269	274	222	186	298	291	80	286	273	281	146	191	281	224	243	269	297	290	296	297	45	299	55	256	273	206	147	145	293	289
42.5	55	142	256	274	305	221	277	295	293	221	213	293	280	280	292	231	303	304	260	269	284	225	185	297	286	74	284	273	280	150	193	282	222	246	269	298	283	292	296	47	297	57	259	276	192	143	142	292	285
42.75	52	142	261	272	301	224	279	298	290	226	216	298	279	278	291	231	302	306	258	269	293	230	184	297	282	68	282	273	278	151	195	280	220	249	267	300	283	287	295	47	291	55	263	276	179	141	151	293	282
43	62	150	273	269	294	232	279	302	289	221	207	288	280	274	295	223	300	302	253	266	303	233	185	293	275	68	277	274	279	153	198	281	216	251	267	298	282	277	289	58	284	57	268	278	170	143	133	293	280
43.25	54	143	255	278	307	219	281	296	293	230	224	299	277	285	293	236	302	307	261	273	283	233	188	302	290	78	288	272	282	152	194	282	228	247	269	298	283	296	298	47	296	55	260	279	192	141	158	291	286
43.5	52	144	262	278	305	223	284	299	292	228	222	298	275	284	294	236	303	306	264	272	289	234	187	300	285	77	288	273	282	157	196	282	227	248	268	301	279	293	296	46	295	57	266	279	189	141	159	293	285
43.75	56	147	270	272	295	227	279	302	289	224	214	292	279	275	295	227	303	304	257	271	299	231	184	294	276	68	281	273	279	152	199	283	220	249	265	298	280	283	294	52	288	55	265	278	177	143	143	294	279
44	52	142	257	279	306	222	281	298	293	231	223	300	275	284	294	238	302	307	263	272	285	232	188	302	286	76	287	273	284	153	195	282	226	248	271	301	279	295	297	48	297	58	263	279	190	142	161	293	283
44.25	56	145	268	269	297	229	280	301	290	221	212	292	281	273	293	225	303	304	256	266	298	231	185	295	277	66	277	273	280	149	198	281	219	251	265	299	281	280	293	50	286	54	266	277	173	141	143	293	278
44.5	56	147	260	274	303	223	279	298	295	223	216	296	277	282	295	231	303	307	260	271	290	228	188	297	283	74	284	276	285	149	196	283	223	247	268	298	282	292	296	47	293	58	263	278	186	143	148	294	282
44.75	55	145	265	274	301	222	278	298	290	222	211	293	275	280	294	232	304	306	257	268	291	225	183	296	282	72	284	270	284	151	193	282	222	246	266	298	274	291	295	44	292	53	262	277	184	139	140	294	284
45	53	146	262	270	299	222	277	300	289	222	210	291	278	279	293	229	303	305	256	268	290	225	183	292	278	69	283	275	284	144	195	283	221	247	266	296	279	288	297	46	290	55	260	278	183	141	137	294	282
45.25	52	143	259	278	306	224	280	295	292	228	217	297	273	284	295	235	303	307	262	274	285	230	187	299	288	81	290	272	286	155	198	283	226	247	269	298	275	295	298	47	294	57	261	278	195	143	151	292	284
45.5	61	149	268	269	296	231	279	305	291	223	209	291	280	275	292	224	304	304	255	267	302	231	186	294	278	66	277	276	281	149	200	284	220	251	268	298	285	281	294	59	284	58	267	279	174	145	139	295	279
45.75	52	145	264	277	304	223	277	297	293	224	212	293	272	284	297	234	304	308	261	270	286	223	186	297	285	77	290	272	286	154	195	284	223	244	268	297	271	295	298	46	295	56	263	277	194	143	142	294	283
46	55	145	269	272	301	229	281	300	292	224	213	295	275	280	297	234	304	307	260	270	293	231	185	295	280	74	285	274	284	153	198	283	223	249	269	298	275	291	296	49	291	56	266	279	183	143	146	293	283
46.25	61	150	276	269	293	231	281	302	289	220	208	289	280	273	296	223	300	303	256	268	303	235	185	292	274	67	278	275	283	155	199	282	219	251	266	296	278	279	292	58	282	56	270	280	167	145	141	293	280
46.5	54	143	266	275	302	224	280	299	292	224	213	293	274	283	299	233	302	307	263	271	290	225	184	296	284	77	288	275	287	151	196	283	223	247	267	295	273	294	298	47	292	58	265	277	191	143	141	293	284
46.75	57	147	265	270	299	226	279	302	291	222	215	296	277	278	294	230	302	306	260	270	295	230	186	296	279	71	282	276	287	149	199	285	222	251	270	297	282	288	293	50	290	52	269	281	180	141	146	293	281
47	57	146	270	268	297	231	281	305	291	223	214	293	278	274	295	226	302	307	259	269	300	234	188	297	277	66	279	274	285	153	197	283	223	251	269	300	280	282	292	51	286	57	270	281	174	144	147	293	280
47.25	53	141	253	267	300	220	273	296	294	221	208	289	276	280	291	227	302	304	257	268	281	221	184	296	285	71	284	275	285	139	194	283	222	246	265	297	280	292	297	45	294	53	258	276	193	142	133	292	284
47.5	55	142	250	270	306	220	276	294	295	227	216	296	275	285	293	235	303	304	263	271	277	223	188	299	289	80	290	276	288	145	192	286	226	244	271	297	282	296	298	45	297	54	258	278	204	147	145	292	287
47.75	58	147	265	264	297	228	279	302	292	224	215	293	279	276	292	224	302	305	259	269	299	234	188	296	279	67	278	275	284	147	198	284	221	251	269	299	282	283	293	54	286	54	267	281	174	143	144	294	278
Data File	C:\Program Files\Biolog\OL_DC_23\PMX\Data_2022\10\PMX_441_221006_A_02.OKA
Set up Time	Oct 06 2022 3:36 PM
Position	1-B
Plate Type	PM 1-
Strain Type	---
Sample Number
Strain Name	Salmonella Agona
Strain Number	126 repeat 3
Other
Hour	A01	A02	A03	A04	A05	A06	A07	A08	A09	A10	A11	A12	B01	B02	B03	B04	B05	B06	B07	B08	B09	B10	B11	B12	C01	C02	C03	C04	C05	C06	C07	C08	C09	C10	C11	C12	D01	D02	D03	D04	D05	D06	D07	D08	D09	D10	D11	D12	E01
0	24	25	16	18	15	13	11	14	13	18	21	24	20	12	11	11	12	11	11	18	11	11	12	21	16	11	11	21	11	11	11	11	11	11	14	20	14	11	11	11	11	11	11	11	11	11	11	17	12
0.25	26	28	15	20	17	13	13	15	15	18	20	21	25	12	11	15	11	11	11	19	11	11	11	19	15	13	11	24	11	11	11	11	11	11	12	21	17	11	11	11	11	11	11	11	11	11	11	17	18
0.5	33	26	19	21	20	24	21	29	20	25	34	36	23	14	12	12	19	16	12	20	20	15	15	34	21	14	11	21	11	11	11	11	20	19	17	27	20	11	11	11	11	11	11	11	17	16	17	26	16
0.75	32	29	21	22	20	21	19	25	19	25	31	33	23	16	15	13	19	16	12	22	18	17	15	32	22	14	11	22	11	11	11	11	19	20	16	28	21	11	11	11	11	11	11	11	16	17	14	26	15
1	32	28	22	20	24	20	20	25	23	26	33	35	24	16	14	13	18	17	11	23	19	18	18	35	22	15	11	23	12	11	11	11	18	19	19	30	19	11	11	11	11	11	11	11	16	19	17	31	15
1.25	31	32	23	24	29	22	22	32	32	25	31	38	26	23	20	14	19	16	15	22	27	21	17	35	23	17	15	23	16	11	11	20	18	19	20	29	22	17	11	11	11	14	11	12	18	18	16	26	23
1.5	35	34	23	26	40	18	25	33	37	28	29	42	32	34	31	22	16	17	14	23	36	28	21	36	25	23	24	25	22	11	12	29	16	18	27	33	28	25	18	19	17	20	11	18	20	23	19	30	34
1.75	33	38	29	32	49	24	32	41	48	29	34	48	35	41	46	29	21	23	18	28	48	34	20	45	31	24	33	25	29	14	13	39	18	25	33	31	34	37	24	19	27	25	17	26	24	26	21	32	42
2	36	41	30	34	56	24	36	43	53	40	39	65	41	47	56	34	23	21	18	32	57	35	27	52	34	23	42	29	35	15	16	46	20	30	42	43	40	41	31	21	29	26	23	33	25	29	26	42	47
2.25	32	39	33	36	60	29	40	47	58	42	39	69	42	50	65	37	25	24	16	33	67	35	28	55	36	24	45	27	38	16	19	50	27	35	44	43	43	47	33	17	37	27	28	34	26	30	23	43	46
2.5	36	44	41	44	68	31	46	46	62	47	41	68	56	58	78	46	28	28	19	39	76	33	33	55	40	27	57	34	44	20	25	56	26	40	46	45	52	54	43	22	43	28	37	42	23	28	23	46	57
2.75	37	48	46	52	73	37	50	51	68	53	46	73	58	60	92	51	36	35	24	42	82	34	34	58	43	29	64	38	51	23	24	63	34	46	51	47	53	62	48	21	48	30	44	47	26	30	22	50	59
3	38	53	46	54	77	39	56	48	69	57	44	76	60	64	100	55	32	32	21	42	86	33	39	56	47	27	69	42	51	22	26	67	35	49	53	51	59	60	53	25	53	29	49	50	25	27	23	53	60
3.25	35	53	51	56	86	43	65	57	73	59	52	81	67	71	111	60	41	40	23	47	103	35	36	63	53	30	75	47	55	26	30	73	44	59	54	55	66	66	55	19	59	30	55	54	27	31	26	57	56
3.5	37	56	54	59	97	51	75	60	80	62	54	85	76	74	125	68	40	44	24	51	112	33	41	67	57	30	79	54	60	27	30	78	45	59	56	60	74	72	60	20	67	30	63	59	27	33	25	58	62
3.75	35	57	54	65	105	48	72	58	80	62	56	94	84	72	127	66	40	42	20	53	114	35	42	66	68	31	84	57	65	29	31	84	45	60	62	67	79	73	62	22	71	29	66	62	27	31	25	61	64
4	37	62	61	76	119	55	85	63	89	69	64	109	92	81	138	66	48	45	24	60	127	40	49	78	116	34	91	65	71	36	38	90	50	69	71	78	88	82	66	26	81	32	75	68	30	35	32	70	73
4.25	36	66	60	80	131	57	95	65	96	71	64	109	95	84	144	77	50	57	22	61	136	37	49	74	144	32	97	68	74	34	39	97	53	70	69	74	96	84	69	24	86	32	78	71	30	35	29	67	68
4.5	37	64	61	87	136	60	100	65	97	74	64	111	105	88	150	83	50	84	22	59	140	37	52	73	170	32	104	73	76	38	39	98	51	68	70	79	102	89	76	25	90	32	82	76	27	33	29	68	74
4.75	39	69	62	94	146	62	105	66	104	77	66	117	125	92	159	84	59	109	22	63	147	39	55	79	183	30	113	76	82	38	43	103	57	73	81	89	111	93	81	29	95	32	88	81	30	33	29	73	79
5	40	71	66	104	157	65	116	70	110	84	69	125	143	97	170	96	90	134	25	71	156	42	59	85	201	34	122	84	89	43	47	112	60	83	83	98	122	99	90	33	105	36	98	91	33	36	33	79	87
5.25	37	75	67	109	163	66	123	74	117	85	71	128	151	100	174	92	116	157	25	73	165	42	58	87	211	36	127	86	93	43	48	115	67	87	87	100	129	100	89	26	107	35	97	90	33	39	33	80	81
5.5	43	80	73	113	173	72	129	72	115	84	68	124	172	102	185	100	134	171	27	75	167	41	63	87	222	35	138	96	98	44	51	121	73	86	88	102	138	106	97	32	116	36	107	97	30	35	31	80	96
5.75	41	86	74	117	180	79	137	75	120	90	72	131	187	104	194	104	154	188	28	79	176	42	66	90	226	35	147	101	102	47	55	123	83	90	91	114	145	111	103	39	124	39	113	104	33	36	33	98	101
6	40	89	79	129	187	83	144	81	129	93	77	138	192	108	201	107	171	197	28	82	181	44	70	94	231	39	152	102	108	50	59	129	95	99	96	121	151	118	105	32	128	39	113	107	34	39	33	132	105
6.25	43	94	81	124	192	90	154	89	140	97	84	139	195	114	204	107	186	204	31	83	191	44	74	97	239	40	159	108	112	52	66	132	108	108	95	126	157	123	109	31	131	38	117	107	37	42	35	151	102
6.5	43	95	84	140	197	96	159	92	146	99	88	141	204	116	211	111	199	214	33	86	195	44	76	99	240	38	165	113	115	54	70	137	115	111	96	132	161	127	110	34	137	39	121	108	38	43	36	170	106
6.75	44	99	88	148	200	105	160	91	145	99	89	144	213	117	212	115	204	220	31	89	197	45	85	104	250	40	175	118	119	55	77	140	119	114	101	141	166	129	114	34	142	40	123	118	36	40	36	189	115
7	44	101	91	158	206	114	167	92	147	108	96	148	221	120	216	119	211	223	29	94	199	48	92	108	253	37	180	124	121	56	84	143	124	120	106	155	173	131	117	37	145	40	126	123	38	40	39	200	123
7.25	46	103	93	168	209	124	172	96	149	110	98	146	225	123	223	121	217	229	31	96	205	47	93	112	255	38	185	131	125	57	91	146	128	125	109	159	178	138	123	35	149	38	131	126	35	40	37	211	130
7.5	51	108	102	179	213	135	181	102	159	114	106	151	235	130	230	130	224	236	34	101	209	53	99	117	261	42	194	137	132	62	100	154	138	132	113	168	188	148	129	39	156	44	136	132	38	42	39	222	138
7.75	47	107	102	184	217	139	184	108	166	120	112	155	236	137	231	129	230	242	33	107	213	54	102	121	259	42	196	142	136	66	107	153	142	137	119	174	188	151	133	36	158	43	140	132	39	44	40	227	138
8	50	112	108	189	222	148	190	111	168	125	115	155	242	142	237	134	239	246	37	113	216	55	106	128	260	42	203	150	137	66	115	159	147	141	124	181	195	157	138	39	166	43	142	139	40	42	39	234	149
8.25	45	108	105	193	224	149	192	115	172	125	120	159	240	145	240	133	242	247	34	113	218	58	105	130	261	41	204	150	137	68	115	157	152	144	128	186	198	159	139	36	165	42	143	137	38	42	37	237	149
8.5	47	114	112	200	228	157	200	121	179	133	126	167	246	151	244	139	247	253	38	121	222	62	112	138	262	44	211	161	143	70	125	163	159	152	135	202	205	166	146	39	171	45	147	142	41	44	40	246	156
8.75	47	113	116	205	229	162	203	124	180	136	129	169	247	155	244	139	249	254	35	124	224	63	112	141	262	42	215	162	144	71	126	165	158	154	139	217	207	168	151	36	171	43	148	141	41	42	39	249	160
9	48	115	121	213	233	167	210	129	186	141	133	170	252	164	246	142	252	257	40	131	227	67	116	147	266	44	220	169	146	74	131	169	163	157	145	235	212	172	156	38	177	43	152	143	42	44	42	254	165
9.25	48	116	119	211	236	167	212	132	188	140	136	181	252	165	251	145	256	259	42	131	227	70	118	151	262	42	222	174	149	75	136	167	165	162	153	244	216	179	162	38	179	43	154	138	42	43	39	256	172
9.5	48	118	123	217	237	170	216	141	192	145	140	176	254	170	249	148	258	260	48	137	229	73	117	160	265	42	225	182	151	77	138	171	170	165	156	248	221	181	171	37	185	44	159	127	43	44	40	260	174
9.75	50	121	131	227	240	181	218	139	192	149	140	180	256	174	251	150	260	262	49	141	233	74	122	162	268	44	232	183	153	79	142	174	168	173	164	255	225	179	185	40	186	43	161	146	44	44	41	262	181
10	48	122	128	228	243	177	223	148	202	156	151	191	259	177	253	154	265	267	54	148	232	80	128	168	267	44	236	190	157	84	146	177	175	174	171	263	229	186	199	41	189	46	163	137	46	48	45	266	185
10.25	47	118	128	229	244	177	227	156	204	156	152	191	259	181	254	156	265	267	62	152	234	82	126	170	265	44	234	196	160	86	145	180	178	176	169	261	230	190	211	37	195	45	164	136	45	48	41	268	188
10.5	50	122	133	233	247	178	229	160	208	163	158	199	259	189	255	159	266	269	69	158	235	89	129	176	267	47	238	201	164	91	149	181	182	182	178	265	236	193	220	41	199	47	169	144	47	51	43	269	188
10.75	53	126	139	240	251	195	232	158	205	166	157	202	264	186	253	159	267	269	72	161	236	88	135	183	270	44	243	200	165	86	155	183	180	189	183	274	241	195	230	44	201	47	172	155	46	47	45	272	201
11	50	122	142	243	250	188	236	166	210	165	158	202	262	193	255	161	269	268	79	167	237	92	135	186	270	46	243	208	166	90	152	185	184	186	184	270	241	199	235	38	202	44	172	152	48	47	42	271	198
11.25	49	124	141	244	251	191	239	172	210	169	159	205	262	196	257	164	270	272	84	173	239	95	134	189	270	44	246	211	168	94	153	187	186	189	184	271	245	202	242	40	204	45	174	157	47	46	41	272	203
11.5	51	127	143	246	254	193	244	178	216	170	164	210	267	201	259	165	273	274	91	177	241	102	139	193	271	47	247	214	169	96	156	189	188	194	190	273	248	205	244	42	210	47	176	166	51	50	44	274	206
11.75	52	127	146	248	253	195	245	182	217	175	167	213	265	202	257	167	271	273	96	182	242	102	141	198	272	47	248	218	172	98	158	191	190	195	193	273	250	208	249	41	210	47	179	175	50	51	44	273	208
12	50	128	146	248	255	195	246	187	222	177	169	216	268	206	257	170	273	275	101	186	243	106	141	200	269	50	250	222	173	104	161	192	190	198	197	277	253	210	251	42	213	47	179	176	54	50	44	275	211
12.25	49	129	151	251	256	201	245	183	221	176	168	216	267	203	257	169	274	275	104	187	244	109	142	205	271	47	251	225	173	103	161	194	189	200	199	275	254	213	254	41	215	47	181	182	53	46	42	278	214
12.5	56	131	152	255	261	194	254	199	232	186	179	228	269	214	261	176	277	279	114	196	246	121	148	205	272	55	253	229	180	115	165	201	198	204	206	281	259	219	257	45	221	52	185	187	66	60	51	278	217
12.75	51	130	150	254	261	196	252	199	230	183	178	225	266	216	258	175	275	276	115	194	246	118	146	207	269	50	254	228	179	110	162	199	197	202	206	278	259	218	260	41	218	49	184	187	63	53	45	278	219
13	52	131	160	259	262	215	254	196	226	185	174	227	272	210	261	175	275	278	122	197	246	116	149	216	272	49	256	231	182	106	163	200	193	210	209	283	260	218	263	46	220	47	186	202	59	48	49	277	227
13.25	52	134	159	260	263	207	258	204	232	183	177	229	272	218	260	178	276	279	129	198	247	122	149	220	272	57	257	233	181	112	164	202	199	204	209	280	264	225	265	45	223	50	189	198	69	51	47	278	228
13.5	51	130	158	259	265	204	258	209	234	189	182	236	271	220	263	183	277	278	133	203	250	128	151	219	272	60	259	235	185	115	163	205	200	208	214	283	266	225	266	44	227	51	191	200	72	55	49	280	231
13.75	56	132	173	263	267	224	259	203	230	190	181	233	275	216	259	180	277	279	137	204	246	128	154	223	273	54	259	233	188	110	167	207	199	213	216	286	266	222	265	52	228	50	191	214	70	50	49	280	234
14	56	136	159	261	271	204	264	222	241	194	190	241	273	228	266	186	280	281	145	208	252	139	154	222	271	66	261	240	192	124	167	211	207	211	219	284	271	232	268	50	236	55	197	206	86	58	50	283	235
14.25	62	140	177	266	270	230	262	209	235	194	182	240	277	221	261	186	279	281	149	210	250	136	156	231	276	62	261	238	193	113	170	210	201	217	220	288	270	228	270	55	235	52	196	218	79	53	50	281	238
14.5	56	135	167	264	269	212	266	219	238	194	187	241	274	227	262	188	280	281	151	211	251	140	157	229	274	66	261	240	191	125	167	211	203	212	221	284	271	234	269	46	237	52	195	213	88	54	51	282	237
14.75	55	136	173	268	272	217	266	222	240	192	187	243	273	228	261	190	278	281	155	213	250	142	155	228	274	71	260	243	192	125	165	212	203	212	221	283	269	235	272	46	236	53	195	217	89	53	49	280	238
15	54	136	171	267	272	213	268	223	243	192	190	243	275	230	261	191	278	281	158	213	250	144	152	230	274	73	262	244	192	126	169	214	204	210	224	284	273	236	271	47	237	51	196	216	95	53	49	282	243
15.25	56	138	176	269	272	222	266	225	239	193	184	245	275	231	262	191	279	283	163	218	251	143	158	235	276	72	263	243	193	124	169	214	204	214	223	284	273	237	272	48	240	49	197	221	98	51	48	283	245
15.5	55	139	178	270	271	223	267	227	243	193	187	246	275	231	263	191	279	283	170	218	252	148	157	236	274	74	263	243	198	125	168	217	205	216	227	288	274	237	271	47	243	50	200	225	98	53	49	283	247
15.75	55	137	177	271	273	219	268	229	244	194	188	246	276	234	261	193	277	280	170	218	251	146	154	237	274	76	262	245	195	129	168	215	203	215	226	285	273	240	271	45	242	49	199	222	105	52	47	281	245
16	60	143	185	274	275	230	270	232	245	197	189	250	279	236	265	197	280	283	175	225	253	153	160	243	278	80	265	248	202	130	171	222	207	219	229	288	275	240	272	50	245	54	203	229	110	56	49	285	251
16.25	58	138	180	274	275	222	269	235	249	197	193	252	276	237	261	196	278	281	176	224	251	155	156	239	276	83	262	248	201	134	168	220	206	216	234	288	275	245	272	47	244	52	202	229	110	55	52	281	250
16.5	60	140	189	273	273	233	268	235	245	198	194	252	279	236	263	199	279	281	182	226	253	156	161	244	277	79	263	246	202	128	173	223	206	221	234	289	276	238	273	50	247	53	207	236	109	55	53	283	252
16.75	56	139	181	272	276	221	269	240	249	199	197	256	278	242	266	199	280	283	181	227	254	160	159	243	275	83	264	250	203	134	172	224	210	217	234	287	276	248	277	48	248	56	208	231	118	58	54	284	254
17	57	141	183	272	274	223	267	240	248	195	191	255	277	241	262	199	280	282	184	225	254	160	156	244	275	82	262	250	203	134	168	222	205	217	232	285	277	246	273	45	248	52	204	229	122	56	51	283	253
17.25	59	141	191	276	277	231	271	242	249	196	193	257	279	241	265	202	281	284	188	231	255	164	160	247	279	83	265	251	206	136	172	225	208	220	235	288	276	246	275	48	250	52	207	236	123	58	54	283	257
17.5	57	140	186	273	275	224	269	244	251	198	195	257	277	243	265	203	281	282	190	230	254	165	160	246	275	84	264	252	205	137	170	227	208	217	234	288	278	249	276	48	251	50	210	230	128	57	52	284	255
17.75	57	138	186	273	276	222	269	245	251	197	194	258	276	243	262	202	280	282	192	229	256	166	159	246	273	83	262	252	205	138	171	227	207	216	237	290	277	249	273	44	253	51	206	234	131	55	52	281	257
18	56	141	186	273	276	225	270	247	251	199	194	256	276	244	262	202	280	283	196	231	255	166	160	248	275	83	263	252	209	139	170	228	210	219	235	287	278	250	274	46	255	52	210	234	133	58	54	283	258
18.25	56	141	188	277	277	223	270	247	254	197	197	260	276	244	262	206	281	283	197	233	256	170	159	246	274	85	263	252	208	141	170	230	210	219	236	288	277	251	274	46	254	52	209	237	138	60	58	281	259
18.5	59	144	193	277	278	233	270	249	253	200	196	263	280	247	266	206	281	286	203	235	256	169	162	251	276	82	267	254	213	141	174	230	210	222	238	289	280	252	277	49	257	57	212	241	138	62	63	285	262
18.75	60	141	195	277	276	228	270	248	254	197	195	260	277	246	263	209	280	286	204	234	255	171	158	250	278	82	265	255	213	142	171	231	208	220	238	288	282	252	276	46	258	54	212	239	144	61	60	283	260
19	59	143	199	277	278	235	271	253	256	199	199	263	278	246	266	207	282	284	206	239	258	173	160	252	279	84	267	255	215	143	173	233	211	224	241	291	280	252	275	48	258	54	215	242	145	65	67	283	265
19.25	61	143	197	278	278	235	271	253	253	198	191	261	280	248	265	208	282	284	207	237	258	173	160	253	277	81	267	255	215	142	172	232	208	221	238	289	278	253	275	50	261	55	212	241	149	64	63	284	266
19.5	63	145	201	280	278	235	272	255	257	200	193	265	279	250	263	209	283	285	210	238	259	174	160	253	279	85	266	255	217	144	173	235	210	223	241	290	281	255	277	48	262	56	212	244	151	67	70	286	264
19.75	60	141	202	278	277	236	270	255	256	199	195	264	279	247	265	208	278	282	211	238	258	177	160	255	277	80	265	253	218	144	173	234	209	224	241	288	280	250	274	48	260	54	215	245	150	70	76	283	264
20	60	145	197	278	279	229	273	257	260	199	198	266	280	252	267	213	283	287	214	243	258	179	160	255	277	86	266	257	218	148	175	236	211	224	244	289	280	257	278	47	266	57	216	244	160	75	79	285	267
20.25	58	144	200	275	277	232	272	258	258	196	194	266	280	250	265	209	281	285	213	243	259	176	158	257	277	81	266	259	217	143	171	235	211	220	241	287	281	256	276	47	263	53	215	242	159	72	78	282	268
20.5	59	141	203	278	277	236	270	257	259	199	196	267	281	251	264	212	281	286	215	243	259	178	160	257	277	80	265	257	222	145	174	236	211	223	244	289	280	254	276	48	264	53	217	249	159	74	86	282	266
20.75	59	144	202	277	280	230	273	259	259	199	197	266	279	255	265	212	282	284	218	244	259	182	162	256	277	84	266	258	223	149	173	240	214	225	245	288	280	259	278	46	265	55	217	247	166	78	89	285	269
21	61	143	202	280	281	235	270	263	260	199	195	268	282	253	268	211	284	286	218	245	260	182	164	258	278	80	266	260	223	147	174	238	213	224	245	290	282	258	278	49	266	57	217	247	167	81	91	284	269
21.25	61	144	208	280	280	238	272	259	260	200	197	270	280	253	267	212	281	285	222	245	261	180	162	258	279	78	266	257	227	148	176	239	210	226	247	291	280	256	278	50	266	56	220	251	166	81	98	283	270
21.5	57	142	204	279	281	235	272	260	261	200	195	273	279	254	264	213	280	286	221	245	261	182	158	255	276	80	265	258	225	149	173	239	210	224	246	291	281	255	279	46	267	53	216	249	166	82	102	283	270
21.75	58	142	206	278	279	233	272	263	261	198	194	270	279	254	265	212	281	284	223	244	261	182	161	258	277	79	264	259	226	152	172	239	210	223	245	287	282	261	278	46	268	54	217	247	175	82	101	281	270
22	59	144	206	280	280	237	271	263	263	199	196	271	280	257	266	215	283	285	225	247	261	185	164	260	277	80	265	259	229	152	173	241	212	225	248	289	280	260	276	46	268	56	221	251	174	89	105	284	272
22.25	59	145	210	280	279	236	272	265	263	202	196	275	281	256	266	216	280	287	228	249	262	186	161	260	277	81	268	262	229	150	173	243	211	225	249	289	282	259	277	47	269	55	220	253	175	90	113	282	272
22.5	56	142	206	278	280	235	271	264	263	198	195	271	280	255	266	215	280	286	225	248	262	187	160	257	278	78	265	259	229	150	171	242	211	224	248	292	281	258	277	45	271	53	218	251	176	87	109	285	273
22.75	60	145	210	282	280	240	271	266	261	199	194	273	280	258	267	216	281	286	229	249	263	186	161	261	279	76	266	261	231	152	173	241	212	226	250	289	282	260	277	49	271	54	223	252	178	90	110	284	275
23	60	145	210	283	282	236	273	267	265	201	199	274	281	258	268	215	283	288	231	251	265	189	163	261	278	81	266	262	231	156	177	246	211	226	251	291	282	262	279	48	272	55	221	254	181	96	120	283	275
23.25	60	143	210	281	281	235	272	268	264	202	197	274	280	258	268	217	281	286	229	249	264	189	161	262	279	79	267	262	232	153	173	242	213	223	251	289	282	261	277	49	271	55	221	253	182	93	118	283	275
23.5	56	143	205	280	281	230	274	269	265	201	197	273	280	260	269	218	283	288	232	252	262	190	162	262	276	78	266	263	232	155	174	246	213	224	250	290	283	265	278	45	271	54	223	252	189	98	117	283	276
23.75	56	141	205	280	282	231	272	267	264	197	194	273	279	259	265	217	282	287	230	251	263	190	163	263	278	77	265	263	234	153	172	243	213	223	250	289	284	263	279	45	272	52	222	250	186	96	114	284	276
24	59	143	209	282	283	228	274	270	268	204	201	277	279	261	265	221	282	285	235	254	263	193	164	260	278	85	268	263	236	159	173	249	216	226	254	290	283	268	276	46	273	55	224	254	192	97	127	283	276
24.25	58	143	200	280	284	219	276	270	270	203	200	276	277	264	270	221	283	286	233	254	265	193	162	258	272	82	266	263	238	162	174	249	218	224	254	288	282	272	281	48	276	55	223	249	198	100	121	284	276
24.5	59	145	208	282	283	230	273	273	269	204	201	279	282	264	269	222	283	288	236	253	266	196	166	263	278	82	266	264	239	160	175	250	215	228	255	290	280	268	279	46	275	56	226	255	194	100	138	284	277
24.75	63	147	215	283	283	240	273	270	265	201	197	278	284	259	268	222	283	288	235	254	264	194	164	265	280	76	269	264	239	156	175	246	211	227	254	291	283	261	280	49	277	55	226	258	191	102	132	285	280
25	66	149	219	283	284	243	274	273	267	202	198	278	285	261	269	223	284	288	238	255	266	195	164	267	282	80	267	264	240	157	175	248	215	229	254	290	284	263	280	49	277	57	227	259	194	105	137	285	279
25.25	62	148	216	285	285	236	276	274	269	204	204	280	285	264	271	225	285	290	241	257	268	197	166	268	280	83	269	266	243	165	175	251	215	229	257	292	286	270	280	50	280	57	227	258	198	105	141	285	282
25.5	59	144	215	281	281	235	273	273	267	202	198	279	283	263	267	221	282	288	239	255	263	198	164	265	277	73	266	264	241	156	173	247	213	227	253	291	282	264	278	46	277	54	228	256	197	102	136	284	278
25.75	62	147	220	282	283	238	273	272	267	205	199	279	283	263	269	222	283	289	241	257	264	198	165	266	282	77	268	263	242	159	175	250	214	227	256	291	285	265	280	49	278	57	228	256	199	105	142	283	280
26	62	147	221	283	286	242	274	273	267	203	198	279	282	264	269	222	284	288	238	258	266	199	166	268	280	77	267	267	246	159	176	251	213	230	256	293	284	265	280	48	279	58	229	261	198	106	144	285	283
26.25	60	146	218	282	284	237	274	275	268	202	198	281	283	264	269	223	282	287	241	258	265	199	165	268	279	76	268	266	247	159	175	250	215	229	257	288	283	267	279	48	278	57	230	258	201	105	142	283	282
26.5	64	147	221	284	285	243	275	274	268	204	199	283	285	264	269	225	283	289	245	259	268	201	166	269	281	78	270	266	246	163	178	250	216	231	258	294	285	264	281	51	281	59	233	262	202	110	150	285	283
26.75	63	145	221	284	285	240	277	276	269	203	201	282	283	265	269	224	283	288	244	260	267	201	168	267	281	78	270	266	247	164	178	252	217	231	260	291	285	268	279	50	280	56	232	260	203	109	151	284	282
27	62	145	220	283	287	238	275	278	271	203	201	283	286	268	271	226	284	289	244	260	267	201	167	269	282	80	270	268	248	165	176	255	215	229	258	293	283	272	283	50	283	58	232	261	206	108	150	286	284
27.25	58	142	218	282	284	240	272	275	269	203	199	283	283	264	269	225	283	291	242	258	266	201	165	268	277	74	268	266	248	157	173	250	215	227	255	293	284	267	281	48	281	56	230	260	205	108	149	283	284
27.5	60	144	219	283	285	239	272	274	269	203	197	282	283	267	268	226	283	290	244	259	264	202	166	267	279	77	267	265	249	162	175	252	214	228	257	291	284	269	279	47	282	57	231	260	207	110	144	283	283
27.75	60	143	223	283	284	238	272	274	268	203	197	283	283	266	268	225	281	287	244	259	267	201	164	266	279	75	266	265	246	161	176	249	215	227	257	293	284	268	280	48	280	57	232	260	205	109	152	284	282
28	62	147	209	285	291	223	282	280	278	211	211	287	284	276	275	230	287	293	250	265	272	209	171	265	277	89	270	272	253	172	183	261	222	229	264	291	287	283	283	49	289	60	234	259	218	114	160	285	287
28.25	61	145	226	283	286	242	273	275	267	205	200	285	283	265	269	228	283	289	245	261	267	205	168	268	282	76	267	267	251	163	175	254	216	230	258	292	283	266	281	46	283	56	233	263	208	114	158	285	285
28.5	59	144	222	285	285	242	273	276	269	205	199	283	283	266	268	227	283	288	246	261	268	203	167	269	281	74	268	266	248	164	177	254	214	229	258	292	285	269	280	44	282	57	235	263	208	115	158	284	285
28.75	61	147	217	285	289	234	278	282	275	210	207	287	285	272	273	230	285	293	250	265	270	208	169	268	280	83	269	269	253	169	178	258	219	228	261	294	286	277	282	50	287	59	235	262	215	113	162	284	285
29	58	143	220	283	286	237	275	278	272	204	200	282	283	269	271	228	284	291	247	264	268	205	165	269	279	78	269	268	252	164	177	254	216	227	258	291	285	272	282	46	284	55	234	258	214	111	150	284	284
29.25	62	146	227	284	287	243	273	276	270	203	202	285	285	265	271	228	281	290	249	262	269	206	167	269	282	73	269	268	256	162	178	254	215	231	259	292	283	267	281	49	283	59	236	263	211	116	158	284	285
29.5	61	148	223	285	288	240	277	281	274	206	203	288	285	270	273	229	285	294	250	266	271	209	169	271	282	77	269	269	255	167	178	258	220	232	260	293	286	273	285	50	287	60	237	263	215	117	157	286	288
29.75	60	145	224	284	287	241	274	278	272	205	200	286	285	267	271	228	283	291	249	262	268	208	167	271	281	72	269	268	253	164	175	255	217	231	261	292	284	268	282	47	284	57	236	262	212	115	160	283	286
30	61	143	224	284	289	239	274	280	272	204	201	285	285	269	270	230	284	291	250	262	269	208	165	270	280	75	269	269	255	166	176	254	219	228	258	291	285	270	281	46	284	59	235	262	216	112	155	283	287
30.25	61	145	225	284	287	245	272	278	269	202	198	285	285	268	272	229	283	292	247	261	271	206	166	272	281	73	269	270	255	161	177	255	218	229	259	291	285	271	282	47	286	57	238	262	214	113	146	284	286
30.5	61	146	220	286	290	234	280	282	277	210	209	290	283	274	273	233	284	293	253	268	272	214	168	272	281	83	271	271	258	174	178	263	222	230	264	295	287	279	283	48	289	61	238	265	218	117	168	285	288
30.75	60	144	223	283	289	240	273	278	273	204	201	286	282	269	270	228	284	290	249	264	268	208	166	272	281	74	270	267	257	165	177	256	217	230	260	293	283	270	279	44	286	55	237	263	214	112	157	283	286
31	60	145	222	284	287	237	278	281	274	204	204	289	284	274	272	230	287	294	253	268	269	211	168	271	279	77	269	271	258	166	178	261	219	230	263	292	284	275	283	47	288	57	239	263	217	116	158	285	286
31.25	62	145	228	288	288	244	275	282	274	206	199	287	286	271	273	230	284	292	250	267	272	212	169	272	282	74	271	271	258	165	180	259	217	230	263	293	284	270	281	50	287	55	240	267	215	117	160	283	288
31.5	58	144	223	284	287	240	275	280	272	204	200	286	284	271	271	229	285	290	251	266	269	213	167	271	281	73	269	269	258	163	176	258	216	228	260	292	284	270	281	44	286	58	239	263	218	115	151	283	287
31.75	62	145	227	286	287	244	273	279	273	204	202	287	284	269	269	231	284	292	251	265	268	214	166	272	281	71	269	268	260	164	177	257	218	232	262	294	284	269	281	46	285	55	240	266	216	116	159	283	288
32	60	145	225	286	288	243	274	281	274	206	204	287	285	272	272	232	283	292	252	265	271	213	168	271	281	75	269	268	259	167	176	259	219	231	261	292	284	272	283	48	287	56	239	265	217	117	157	284	288
32.25	63	147	226	287	290	240	277	282	276	208	209	291	286	275	272	233	285	293	255	269	272	218	170	273	284	78	271	271	263	173	182	263	221	232	266	297	286	274	282	50	290	60	243	268	216	120	169	284	288
32.5	63	146	229	286	289	245	277	282	277	208	206	291	286	272	272	234	285	293	256	267	273	219	169	275	282	76	271	270	263	167	181	260	221	234	264	295	285	273	283	50	289	59	242	266	218	118	164	286	290
32.75	63	146	230	287	288	248	275	281	274	209	204	291	287	269	271	231	283	291	254	269	271	218	172	273	283	70	271	269	261	165	179	259	219	234	264	296	284	265	281	48	289	58	243	269	212	119	172	284	290
33	59	146	223	288	289	237	277	283	277	205	208	291	285	275	272	232	284	294	254	268	274	216	170	274	281	77	269	270	261	172	179	263	221	231	265	294	284	279	282	46	290	58	241	267	218	117	166	284	287
33.25	60	145	229	287	287	243	274	281	273	206	202	288	286	271	270	232	283	292	254	269	272	215	167	274	281	71	270	269	262	166	176	260	218	229	262	292	284	269	281	45	289	57	240	268	214	119	161	283	287
33.5	59	145	222	285	290	237	275	283	274	206	205	289	287	276	274	231	285	292	253	268	271	215	169	275	280	75	270	272	263	169	178	261	220	232	264	291	284	279	283	45	290	57	240	264	220	117	153	284	287
33.75	59	144	226	285	289	240	275	282	275	205	204	292	285	274	274	231	283	293	255	268	271	217	171	274	280	74	270	270	263	168	179	263	218	230	265	292	283	274	282	47	291	57	242	267	217	117	164	283	287
34	58	142	226	284	286	244	274	280	273	205	202	291	284	271	271	228	283	291	252	267	269	216	168	273	280	67	269	268	264	162	176	259	217	231	263	293	285	268	281	44	288	55	242	267	216	118	159	282	288
34.25	58	144	223	286	287	242	274	282	275	205	203	290	286	274	270	231	282	293	255	268	272	218	168	272	280	72	270	268	264	169	178	261	220	230	261	292	283	274	282	47	289	57	242	267	216	117	159	282	288
34.5	59	145	211	285	293	228	281	285	278	208	210	291	283	282	277	232	286	293	257	271	275	217	172	272	278	82	272	273	267	175	182	267	223	228	266	289	285	287	284	46	294	56	242	262	227	119	158	285	289
34.75	58	144	213	286	292	228	278	286	281	209	208	291	284	278	275	233	284	294	258	269	273	219	169	272	278	79	271	271	267	172	178	268	221	230	266	291	282	285	284	45	293	55	242	266	224	117	160	282	287
35	60	145	212	285	292	227	278	286	280	212	210	291	283	281	276	237	284	294	260	272	274	222	170	270	277	85	270	273	268	177	184	267	225	231	268	293	281	288	284	47	295	56	242	265	226	118	163	283	288
35.25	59	143	224	287	291	239	277	286	278	208	204	289	285	275	273	231	284	293	257	268	274	221	169	274	281	77	271	273	267	169	177	264	221	231	266	293	283	279	284	46	292	56	244	268	219	116	161	283	288
35.5	58	142	220	286	292	234	279	287	279	209	208	292	284	276	275	233	286	294	257	272	274	223	167	276	280	78	271	272	269	174	181	268	222	233	269	293	284	279	284	44	292	56	243	269	221	119	166	284	289
35.75	57	144	212	284	292	228	278	284	281	209	207	289	282	281	276	234	285	294	258	270	275	220	169	271	276	80	272	273	268	173	176	268	224	228	267	290	282	288	285	44	295	57	241	264	227	119	153	281	287
36	55	139	217	283	287	237	272	282	273	201	199	287	283	274	272	229	282	293	253	265	270	217	164	275	277	69	268	270	266	161	175	259	217	227	261	289	281	274	282	42	289	50	239	263	220	114	147	283	288
36.25	57	142	227	285	286	244	270	281	273	204	199	287	286	274	272	228	281	293	253	269	270	221	167	274	280	66	268	269	266	161	176	261	219	232	261	290	279	273	280	42	290	52	243	265	216	118	152	281	287
36.5	55	143	211	284	292	227	279	286	278	209	206	288	282	282	276	229	284	294	257	272	274	218	168	271	277	80	270	273	268	173	179	267	223	228	266	290	282	286	284	44	295	53	243	263	224	115	153	281	287
36.75	56	142	215	286	292	226	278	286	282	209	210	292	283	280	274	233	283	295	260	272	274	223	171	272	277	81	270	272	270	177	179	268	221	227	268	292	281	286	284	43	295	56	243	264	223	117	167	283	287
37	57	142	211	285	292	227	278	286	280	209	208	290	283	280	276	232	284	294	259	271	272	222	170	273	275	81	269	273	270	173	179	267	223	229	268	292	280	288	286	41	294	55	242	264	225	116	161	282	288
37.25	60	143	218	286	294	232	279	289	282	211	211	293	286	281	275	236	284	296	260	273	278	225	170	276	280	81	272	273	271	178	181	270	223	230	269	294	282	285	285	45	294	58	245	267	223	120	167	284	289
37.5	54	140	219	283	288	235	274	285	275	207	205	289	283	278	272	231	282	294	255	270	272	223	165	275	278	73	267	270	268	166	176	262	219	229	264	291	277	278	282	42	292	52	245	268	218	113	158	281	287
37.75	56	140	214	286	291	230	278	287	283	211	213	295	284	281	276	233	283	295	259	273	275	228	171	273	276	77	271	273	272	174	180	267	225	230	268	290	280	285	283	45	293	53	244	267	221	117	170	280	287
38	52	144	221	285	289	236	275	285	277	208	202	288	283	277	274	228	283	295	257	271	273	224	169	275	279	72	268	270	271	167	175	265	220	229	266	291	277	280	283	42	291	53	243	266	218	113	159	280	288
38.25	57	141	224	283	287	239	272	285	275	207	202	288	284	276	273	230	282	294	257	270	273	226	165	275	279	70	267	270	270	165	176	263	221	229	264	292	277	275	282	45	291	52	245	267	217	117	155	284	290
38.5	57	144	224	286	289	240	274	286	276	205	201	289	285	276	274	232	282	294	259	271	274	225	167	277	281	71	271	271	272	168	176	265	222	232	266	290	278	280	283	43	293	53	245	269	221	117	156	283	289
38.75	58	143	226	286	289	242	274	284	277	205	202	291	284	275	272	232	283	295	259	273	274	227	169	276	282	68	271	272	271	168	178	266	219	232	265	290	278	275	283	42	292	55	246	269	217	117	162	282	290
39	57	142	218	286	291	234	275	286	279	206	207	291	282	280	275	232	283	298	258	272	274	227	169	275	278	74	268	270	272	170	180	268	222	230	268	290	276	283	284	40	294	54	244	268	221	117	166	283	286
39.25	56	143	228	285	288	246	271	285	276	207	201	290	284	276	274	231	283	295	255	271	274	227	171	278	282	66	270	269	271	167	175	263	219	233	266	293	278	272	282	43	291	55	246	270	216	120	160	284	289
39.5	55	140	224	283	287	242	271	283	273	204	200	289	283	274	275	229	279	293	255	270	273	224	167	276	278	64	268	270	270	161	176	263	218	231	262	289	274	272	281	40	291	51	244	266	217	116	152	283	288
39.75	57	142	225	286	290	239	273	287	277	207	205	291	284	277	274	231	282	296	257	271	274	227	169	277	280	72	271	273	274	167	178	266	222	231	267	292	277	279	284	43	292	55	247	270	222	116	157	284	287
40	55	142	229	285	288	246	270	285	277	206	200	291	285	275	271	231	281	295	257	270	274	227	166	278	280	67	269	270	272	165	177	263	221	232	264	293	276	275	282	44	292	55	245	269	216	117	156	283	288
40.25	53	139	226	286	289	242	272	286	276	204	202	291	283	275	272	228	282	295	257	272	275	226	170	276	278	67	270	270	271	167	178	266	219	229	264	290	275	274	282	41	293	52	246	268	215	116	162	281	286
40.5	60	144	231	287	290	249	273	286	276	208	203	291	286	276	275	231	284	298	257	272	275	231	171	280	283	67	271	269	276	165	179	265	220	235	266	292	277	272	282	45	293	56	249	272	217	123	159	284	289
40.75	53	140	220	284	290	237	274	286	276	203	203	289	283	278	275	228	283	295	256	272	274	225	168	277	280	69	271	271	275	164	178	267	222	228	265	290	274	280	285	40	293	53	246	268	220	116	149	283	287
41	56	141	229	286	289	246	271	285	275	206	202	290	285	275	273	230	282	295	256	273	273	230	170	279	281	67	271	271	275	164	177	264	220	234	266	293	275	273	282	43	292	54	247	272	213	118	160	282	289
41.25	52	139	222	285	289	237	271	285	276	203	203	290	282	277	274	229	282	295	259	271	275	228	166	276	280	71	269	271	274	165	176	266	219	228	264	291	271	279	281	40	292	51	246	269	217	113	156	283	289
41.5	58	143	230	287	289	249	270	286	276	208	203	291	287	275	275	230	283	296	259	273	275	231	173	278	281	65	272	270	277	164	177	267	218	234	268	293	277	271	284	46	290	55	249	274	218	123	159	284	289
41.75	54	142	224	285	290	238	275	287	280	209	209	292	283	279	275	231	282	296	262	274	275	232	169	280	279	72	270	271	276	169	177	269	223	231	269	292	273	281	281	43	292	56	248	271	220	117	166	283	289
42	51	140	219	285	289	236	275	287	278	207	206	291	281	278	275	229	283	297	260	272	274	228	167	278	278	72	271	273	274	167	177	269	222	230	266	289	270	283	284	41	292	52	245	268	220	116	156	282	288
42.25	58	142	231	285	288	251	270	286	277	209	208	294	285	274	275	228	283	294	259	273	276	235	171	279	280	61	272	270	276	161	178	265	221	237	269	295	277	267	282	47	290	57	250	274	216	123	169	284	288
42.5	51	139	218	282	289	237	273	287	280	206	208	294	284	280	276	228	283	297	258	271	273	228	169	277	277	64	269	271	277	163	174	267	223	229	267	291	274	275	281	38	290	54	247	269	219	117	163	282	291
42.75	53	139	226	283	289	242	272	286	279	205	204	291	284	278	275	230	281	296	259	272	275	231	170	278	280	68	269	270	276	166	177	267	220	232	265	289	271	277	283	43	291	52	247	270	218	116	160	282	287
43	55	142	230	284	288	247	269	284	274	203	200	290	285	275	273	228	281	294	255	272	274	231	168	276	280	64	269	269	276	159	176	265	220	234	264	290	272	271	280	44	289	52	248	270	218	120	151	281	288
43.25	52	140	226	287	288	240	272	287	278	207	206	291	282	278	274	230	281	297	260	274	275	231	170	278	280	69	269	271	279	165	178	267	221	231	267	290	271	279	282	40	294	55	247	269	219	117	162	283	288
43.5	51	137	217	285	292	233	276	289	281	207	206	294	279	282	276	230	283	297	261	275	276	230	168	277	276	74	268	271	276	170	178	271	225	229	269	290	269	284	283	42	296	54	247	268	220	116	165	282	289
43.75	54	142	224	286	292	241	274	289	280	208	209	294	285	281	276	231	285	298	262	275	276	232	171	281	280	71	271	274	281	166	178	267	223	233	268	293	272	280	285	45	294	56	249	269	223	121	157	284	293
44	57	141	231	287	293	248	271	286	279	207	207	293	286	276	276	231	285	297	261	275	277	233	172	279	283	67	272	272	281	165	179	269	222	233	269	295	275	276	283	45	294	56	253	273	218	122	165	286	291
44.25	56	141	231	287	292	247	270	289	280	208	209	295	285	280	277	230	284	299	261	275	278	235	172	279	283	69	271	272	281	167	180	269	225	235	270	295	272	278	283	46	294	57	251	273	217	121	165	285	290
44.5	53	142	229	288	291	244	273	288	279	206	204	293	284	280	277	229	285	298	259	275	276	232	170	280	281	69	271	274	279	166	179	270	222	234	266	292	271	279	283	44	294	56	249	272	220	120	159	284	289
44.75	49	141	222	283	289	239	269	286	276	202	202	290	282	278	275	226	282	298	257	271	275	227	166	279	279	65	269	272	280	160	175	266	220	229	265	291	268	280	282	39	293	52	248	269	220	114	148	282	289
45	53	142	226	288	291	242	272	291	279	207	206	294	286	281	277	231	285	301	263	274	278	233	172	281	282	72	273	275	282	169	179	269	226	232	269	293	271	281	284	44	297	54	249	272	221	120	160	284	291
45.25	53	141	218	285	292	235	277	291	284	209	213	295	281	284	278	233	286	299	263	277	280	231	172	279	278	76	272	276	282	174	179	272	226	231	272	291	270	287	284	45	300	55	249	272	226	122	164	282	288
45.5	53	140	231	286	291	246	272	289	280	208	209	294	285	278	274	230	282	297	260	275	276	237	172	280	282	67	269	272	280	165	179	270	223	235	268	294	272	275	281	42	296	55	252	275	215	121	172	285	288
45.75	50	139	222	286	293	233	275	290	283	209	212	295	278	283	278	232	283	298	263	276	278	231	172	278	278	74	271	274	281	171	179	273	226	230	271	291	267	284	285	43	299	55	248	269	224	119	167	281	289
46	52	143	229	286	290	246	271	287	281	206	207	294	281	281	276	230	283	300	262	275	277	234	171	278	283	67	270	274	280	167	178	269	224	233	270	291	268	277	281	43	297	54	251	274	219	122	162	283	289
46.25	48	137	219	285	291	238	273	288	280	206	206	293	279	281	276	228	284	298	260	274	276	230	169	278	280	71	269	273	280	166	177	270	224	228	268	292	268	281	281	41	298	53	249	271	223	116	157	282	289
46.5	49	141	224	285	290	241	270	289	279	206	205	291	281	277	276	229	283	298	259	272	276	230	169	277	279	66	268	270	280	166	175	269	224	231	268	292	268	278	282	42	295	52	248	271	221	116	157	282	288
46.75	49	140	224	287	291	240	273	290	280	209	207	294	281	279	277	230	283	300	262	275	275	233	172	280	280	68	270	272	281	168	178	271	224	234	269	291	268	278	284	42	297	54	249	271	218	119	166	283	289
47	49	139	218	288	294	231	277	291	284	210	213	293	280	285	280	233	286	299	264	276	278	231	170	278	279	79	273	275	283	173	180	273	228	230	272	290	269	290	286	41	302	54	248	268	226	121	165	283	289
47.25	53	141	220	288	295	236	277	291	286	211	210	297	280	287	281	236	286	299	266	276	279	232	175	280	280	79	272	276	285	173	183	275	229	232	272	291	269	290	286	45	302	57	251	271	227	121	166	284	290
47.5	50	140	220	285	295	234	274	292	284	208	212	298	279	285	277	231	285	300	265	276	281	234	175	281	279	72	271	275	285	172	181	274	225	233	271	293	268	284	286	42	300	54	251	272	223	119	170	284	289
47.75	47	137	223	282	292	239	271	290	281	210	211	296	281	281	277	228	282	298	260	276	277	235	172	281	278	63	267	273	283	166	177	271	225	233	272	294	270	278	281	42	295	53	250	272	217	119	172	283	290
[truncated: 47 more columns]

## Sheet: 127
Data File	C:\Program Files\Biolog\OL_DC_23\PMX\Data_2022\09\PMX_441_220909_A_03.OKA
Set up Time	Sep 09 2022 12:20 PM
Position	2-A
Plate Type	PM 1-
Strain Type	---
Sample Number
Strain Name	salmonella agona 9/9/22
Strain Number	127 repeat 2
Other
Hour	A01	A02	A03	A04	A05	A06	A07	A08	A09	A10	A11	A12	B01	B02	B03	B04	B05	B06	B07	B08	B09	B10	B11	B12	C01	C02	C03	C04	C05	C06	C07	C08	C09	C10	C11	C12	D01	D02	D03	D04	D05	D06	D07	D08	D09	D10	D11	D12	E01
0	21	15	13	11	11	11	11	11	11	11	13	20	24	11	11	11	11	11	11	14	11	11	14	17	19	11	11	18	11	11	11	11	11	11	11	16	18	11	11	11	11	11	11	11	11	11	11	16	15
0.25	14	20	11	11	11	11	11	11	11	11	14	18	18	11	11	11	11	11	11	12	11	11	12	18	14	11	11	17	11	11	11	11	11	11	11	19	11	11	11	11	11	11	11	11	11	11	11	17	11
0.5	24	18	13	11	11	11	11	11	11	11	18	21	18	11	11	11	11	11	11	14	11	11	13	21	21	11	11	17	11	11	11	11	11	11	12	18	14	11	11	11	11	11	11	11	11	11	11	17	12
0.75	25	23	12	16	23	11	12	11	15	15	19	25	23	11	15	11	11	11	11	15	11	11	13	21	20	11	11	19	11	11	11	11	11	11	13	21	19	11	11	11	11	11	11	11	11	11	11	18	15
1	41	28	19	23	38	18	13	21	27	14	23	34	29	24	24	20	12	12	14	19	21	13	17	27	26	15	14	24	11	11	11	14	11	11	16	24	19	11	11	11	11	11	11	11	12	15	13	26	20
1.25	40	31	24	33	49	18	19	34	40	17	22	41	34	37	39	26	14	12	23	19	36	22	19	31	30	18	19	23	18	11	12	22	13	15	17	27	23	14	13	11	11	11	11	13	20	17	15	25	24
1.5	45	36	33	40	60	19	30	45	50	22	27	51	39	48	54	36	20	17	38	24	51	32	21	41	36	23	27	28	25	12	14	35	17	16	23	28	32	19	20	13	17	21	11	20	26	26	21	29	28
1.75	38	32	27	43	66	20	29	45	52	19	24	56	32	53	65	39	20	19	47	24	60	33	21	45	34	20	32	26	31	14	14	44	16	16	26	28	35	21	24	14	18	21	11	21	27	28	20	30	28
2	44	37	33	52	83	28	37	53	63	24	33	63	38	59	77	49	26	22	62	28	71	37	27	53	42	22	41	34	43	20	23	54	21	21	32	31	42	31	32	19	34	28	19	31	30	33	23	35	41
2.25	48	37	36	58	86	26	43	57	69	25	31	69	38	60	80	50	26	24	64	30	76	40	26	54	43	22	41	31	45	16	17	56	21	18	31	31	43	33	33	14	36	25	11	25	26	29	18	32	44
2.5	39	39	38	63	96	31	43	58	74	26	33	70	37	69	92	53	28	26	79	32	88	40	29	58	45	23	48	40	53	18	22	62	26	20	38	32	46	39	38	15	47	27	20	31	29	33	23	38	42
2.75	38	44	44	71	107	33	54	66	82	29	38	74	42	73	108	62	34	31	91	39	98	43	33	64	53	25	57	41	62	23	26	72	31	24	42	34	57	47	48	20	58	31	30	35	31	36	27	45	49
3	42	49	47	83	116	38	59	68	89	34	42	75	46	77	116	67	36	32	101	41	108	45	34	66	59	25	60	45	70	28	28	71	35	27	46	37	59	50	50	21	63	33	32	36	32	32	24	45	54
3.25	42	51	53	88	117	35	62	66	95	33	41	76	51	80	121	66	37	32	108	39	117	42	35	69	60	24	62	45	70	24	28	75	36	27	46	36	64	52	51	18	67	29	32	38	28	36	22	49	55
3.5	44	45	48	88	120	34	67	73	97	38	44	81	50	84	130	67	38	32	118	37	122	42	36	68	79	25	64	47	77	26	27	82	36	29	46	39	63	56	55	18	74	29	40	39	31	31	22	52	54
3.75	45	55	53	87	129	43	70	78	103	39	47	87	48	85	137	72	41	35	129	42	133	42	40	73	117	26	70	51	79	29	33	87	43	31	52	42	62	62	55	21	80	32	46	43	31	33	23	56	53
4	42	55	51	90	136	42	75	82	112	39	50	88	49	90	145	77	41	41	135	46	142	44	42	76	142	26	74	52	85	29	34	92	41	31	51	43	63	63	60	19	86	30	50	44	32	35	25	57	54
4.25	49	52	54	92	137	44	72	85	116	43	53	96	55	96	153	73	43	59	141	49	144	45	44	81	165	27	78	55	90	34	37	99	43	36	57	47	70	67	66	23	89	32	57	49	32	41	28	62	55
4.5	53	56	53	105	149	49	78	91	124	44	53	101	77	102	170	84	57	87	155	52	156	45	45	84	182	30	86	62	100	41	40	110	46	38	61	49	83	72	73	25	101	34	67	53	35	44	27	63	57
4.75	44	54	52	109	152	47	86	95	133	47	53	99	91	104	168	84	77	106	157	50	164	46	43	80	195	26	90	62	101	37	37	108	46	39	61	51	80	74	69	24	103	34	69	52	32	35	24	63	57
5	48	58	52	109	158	46	90	99	135	49	51	101	112	107	173	84	103	128	162	55	172	48	44	81	211	27	88	63	103	36	38	111	44	39	61	51	85	78	69	19	105	31	68	51	31	35	23	64	56
5.25	51	60	55	121	168	54	95	102	141	53	55	106	126	109	188	87	124	146	169	54	173	54	46	87	221	30	96	71	111	42	41	121	47	39	66	57	89	83	77	23	115	36	76	59	36	39	27	67	61
5.5	50	58	54	132	176	52	99	109	145	54	56	110	141	114	187	92	142	165	176	59	180	54	46	88	234	27	102	74	116	44	39	124	47	46	70	59	96	87	80	22	122	36	82	58	36	38	27	71	64
5.75	51	63	55	131	183	51	108	117	150	57	56	110	159	116	198	95	161	180	183	59	191	56	45	90	243	33	105	73	121	42	37	132	49	50	71	64	99	93	85	24	126	36	85	61	34	38	26	72	72
6	48	58	57	139	186	52	103	117	158	56	53	115	162	118	202	93	172	188	186	58	194	62	48	88	246	30	106	75	126	46	38	136	51	51	77	68	101	93	86	23	130	34	87	67	37	40	27	81	66
6.25	49	57	53	149	187	55	103	118	162	55	53	117	170	116	209	94	183	196	194	60	198	60	48	96	247	28	109	74	128	44	43	139	51	50	75	71	106	97	88	26	133	37	95	70	38	43	30	108	66
6.5	53	63	58	139	196	56	115	132	167	60	55	119	186	121	213	99	195	204	198	62	207	66	51	97	256	33	117	81	135	45	42	142	53	55	76	77	113	102	92	26	140	34	96	64	35	40	31	142	79
6.75	57	64	61	149	200	58	120	133	174	61	57	121	195	123	217	103	204	212	200	64	210	70	50	102	261	33	117	81	137	48	43	147	53	58	78	76	115	109	96	29	146	38	99	67	40	42	32	166	83
7	58	66	63	156	201	60	126	143	176	63	57	122	202	124	219	105	212	219	207	67	215	73	54	104	263	34	124	82	143	47	47	152	56	63	79	74	117	112	95	28	152	40	102	58	38	42	31	187	89
7.25	49	64	60	170	206	59	124	143	181	63	57	122	204	124	225	100	222	220	208	67	215	74	55	107	265	34	127	82	146	51	47	157	57	64	78	74	119	111	100	31	157	38	106	60	35	44	31	199	89
7.5	52	66	62	177	210	64	130	145	181	64	57	126	211	127	229	103	226	230	210	69	223	80	56	111	266	34	129	84	150	47	50	161	57	68	82	78	128	117	105	31	163	40	107	60	39	46	31	212	98
7.75	51	67	64	192	215	65	133	154	188	65	62	129	217	131	233	108	235	233	214	72	229	87	58	119	270	37	139	87	156	54	56	169	60	73	88	83	133	124	113	34	172	44	121	76	44	52	39	224	103
8	48	67	63	187	216	64	135	155	186	65	56	125	221	128	234	105	237	236	214	68	229	87	58	118	270	33	135	90	160	50	53	167	60	70	87	83	135	122	113	33	172	39	118	73	39	47	35	228	109
8.25	51	70	62	194	219	68	143	166	189	66	57	128	225	130	234	108	243	239	217	71	232	93	61	119	273	35	141	90	162	52	52	171	63	72	88	83	136	127	114	30	174	41	115	67	38	45	32	239	111
8.5	48	69	60	196	222	67	143	165	186	68	55	129	230	129	241	107	246	243	220	73	234	94	63	123	274	34	144	91	161	50	56	176	66	74	92	88	141	129	115	30	178	39	117	78	39	43	31	244	119
8.75	53	73	64	206	225	73	152	169	191	72	64	133	238	134	243	112	252	247	223	78	238	99	69	132	277	36	151	98	170	53	64	178	68	80	98	99	142	135	121	34	188	46	126	84	44	49	34	249	128
9	56	76	64	204	227	72	161	175	193	73	66	131	239	135	241	109	253	248	223	76	240	105	69	137	279	37	154	99	172	51	67	179	71	80	100	102	146	138	122	35	188	46	124	74	41	49	34	256	133
9.25	62	84	69	209	233	78	168	177	199	76	66	134	245	135	241	114	257	249	227	80	245	111	72	144	279	39	160	108	177	51	71	184	72	84	114	122	156	146	127	38	191	49	129	81	43	48	36	261	143
9.5	62	84	70	213	238	80	174	185	198	77	69	137	249	135	242	112	262	254	229	83	247	115	77	152	282	39	163	111	178	54	72	188	75	87	121	159	159	150	128	34	194	53	131	80	45	48	37	266	149
9.75	52	81	65	219	235	81	174	180	198	77	65	138	247	139	247	111	260	253	233	82	244	112	77	150	281	41	166	113	177	55	78	190	75	87	126	182	161	149	131	32	201	50	129	96	44	48	36	265	146
10	60	90	72	223	242	88	182	189	203	80	73	143	255	141	246	114	265	256	233	89	250	120	82	159	283	43	171	122	187	59	81	197	80	91	138	210	169	157	143	37	204	61	137	96	49	52	41	270	159
10.25	58	85	72	223	240	88	187	190	203	81	71	145	255	142	245	115	265	256	234	87	249	122	84	160	282	42	172	128	184	55	85	196	80	94	144	221	169	156	161	39	206	61	137	101	50	48	39	271	162
10.5	59	92	72	229	244	89	193	195	208	82	72	149	257	147	245	115	266	258	236	90	252	129	88	169	281	46	174	129	188	57	90	198	83	97	151	239	174	160	184	40	213	68	139	101	52	50	35	273	166
10.75	53	88	69	232	246	95	192	195	206	83	71	155	256	155	252	120	268	261	235	93	253	129	88	170	284	51	180	133	189	54	91	197	86	104	154	242	177	160	198	43	212	68	140	116	56	50	40	274	168
11	62	95	74	233	251	96	200	200	213	86	78	159	262	159	244	119	271	263	239	96	257	136	95	176	284	55	186	142	192	58	97	201	92	110	164	254	185	166	209	48	219	76	147	118	62	54	42	279	176
11.25	61	94	76	237	253	103	205	204	214	90	77	166	263	163	246	119	273	262	241	103	259	141	99	185	287	60	187	145	194	62	99	206	93	113	170	261	187	172	219	58	223	83	146	125	67	55	43	279	180
11.5	57	99	73	238	254	105	209	208	214	94	77	170	263	168	250	121	275	265	242	108	261	142	100	184	287	64	192	149	198	62	103	208	94	116	176	264	189	171	227	62	225	87	150	132	72	55	45	280	184
11.75	51	93	71	244	253	109	208	208	216	96	79	175	260	177	261	124	275	264	241	111	258	144	102	190	285	66	195	152	198	64	107	210	95	123	179	262	193	173	236	68	228	92	152	149	77	56	46	278	184
12	61	95	75	240	256	106	217	212	218	93	80	179	267	173	249	119	274	264	244	112	260	150	107	193	288	76	201	156	200	61	105	212	103	126	186	268	200	178	243	71	227	97	153	143	77	57	51	281	194
12.25	68	102	79	242	262	108	224	218	222	99	88	181	268	180	248	124	276	267	247	118	264	158	113	201	289	80	206	162	205	61	105	212	108	133	195	277	200	184	249	83	232	107	156	146	85	59	55	288	199
12.5	59	98	76	248	261	116	223	217	219	100	89	187	268	185	257	124	277	265	246	122	265	157	111	200	288	86	208	166	205	64	111	214	109	139	195	275	202	182	251	87	235	107	153	163	88	61	59	283	197
12.75	59	97	75	247	261	117	228	218	221	104	88	191	267	189	255	122	279	266	243	127	263	159	111	201	286	87	213	168	206	63	109	216	109	144	199	277	206	185	255	94	235	111	156	169	94	63	63	282	199
13	69	101	76	246	263	116	235	224	221	100	92	192	270	194	253	124	279	268	247	125	265	165	117	208	295	97	217	173	208	64	109	214	115	145	205	275	213	193	261	98	237	120	160	164	97	59	70	285	207
13.25	61	100	75	251	264	121	235	225	223	108	92	197	269	197	259	124	279	269	248	134	266	162	121	212	290	99	220	174	208	67	112	218	117	156	204	281	214	189	264	108	241	121	160	178	101	69	77	285	207
13.5	71	103	78	246	265	118	235	228	223	102	89	196	271	195	253	121	279	266	246	132	264	168	120	212	290	104	224	177	210	60	107	216	117	154	207	282	217	197	264	111	239	128	159	173	103	63	79	284	211
13.75	67	103	84	257	270	128	241	230	229	116	99	207	272	205	263	131	282	271	250	144	269	172	124	219	292	109	233	182	215	71	117	222	124	165	212	286	224	196	270	124	247	134	167	194	114	76	91	287	215
14	66	104	83	255	269	127	244	233	230	113	98	208	271	206	262	129	282	268	250	144	268	175	122	220	289	112	235	185	215	72	116	222	126	166	215	284	226	199	270	127	246	137	168	192	117	76	99	286	215
14.25	63	106	82	255	268	129	248	231	232	117	103	211	270	205	263	128	284	270	251	148	268	175	124	222	288	118	237	186	217	69	119	223	127	170	216	285	226	200	272	138	249	143	169	201	122	81	101	287	217
14.5	64	103	80	257	269	130	252	235	228	112	98	215	272	214	263	133	282	270	251	153	269	181	126	226	294	125	242	189	218	73	117	223	128	172	221	284	232	201	275	136	249	150	169	202	124	79	107	285	219
14.75	64	105	79	257	275	131	253	235	234	119	101	213	273	208	262	131	285	269	250	155	271	179	125	227	290	124	243	190	220	71	118	226	130	177	220	289	235	205	274	148	254	149	169	207	130	85	114	286	221
15	70	110	85	259	274	136	257	239	239	123	109	220	274	215	261	130	284	272	254	162	273	185	129	230	290	127	249	195	224	74	124	232	135	180	225	289	239	211	277	156	254	158	174	215	138	97	123	287	226
15.25	73	109	89	259	277	138	258	241	235	126	109	224	275	220	262	134	284	271	254	166	275	189	127	233	292	135	252	198	225	78	124	230	136	188	227	289	244	210	277	156	257	162	175	218	141	95	128	289	229
15.5	73	110	84	257	276	135	259	243	236	122	109	222	275	217	261	127	284	269	254	163	272	189	129	233	293	139	252	197	223	75	120	227	136	182	226	289	247	214	277	160	257	164	175	217	141	95	129	289	229
15.75	85	113	92	260	281	140	265	245	240	128	114	228	277	222	261	133	285	273	257	169	275	192	134	238	294	143	257	201	228	79	123	236	137	188	232	292	252	221	282	166	260	172	175	220	149	104	140	290	234
16	83	111	91	264	282	145	266	249	241	127	115	232	279	226	264	135	287	273	256	175	277	196	135	241	296	151	261	206	230	80	125	234	143	188	232	294	259	224	283	172	263	176	178	222	151	103	146	290	237
16.25	92	117	93	258	282	141	266	249	243	129	117	232	279	221	260	132	285	273	254	174	277	198	132	243	292	151	261	207	232	80	123	237	139	191	237	295	257	226	282	173	262	181	181	226	156	109	150	289	239
16.5	84	109	90	262	283	146	264	249	242	132	119	234	280	225	261	132	286	273	256	178	279	196	137	246	292	153	263	206	232	80	122	236	142	193	236	294	262	226	285	178	264	182	179	227	159	111	157	290	239
16.75	74	114	95	263	284	148	264	249	246	134	122	237	276	228	266	137	287	272	257	184	277	200	135	247	291	154	263	207	235	86	127	238	145	196	238	295	264	227	284	186	265	184	183	236	165	115	160	290	240
17	80	113	94	261	285	143	266	250	245	129	117	234	278	228	262	134	288	272	256	179	278	202	134	246	295	161	266	210	236	80	123	236	142	190	237	294	265	230	284	183	265	187	180	231	163	114	161	292	244
17.25	76	115	98	262	285	147	265	253	245	133	119	240	280	233	264	137	286	273	256	189	280	203	136	248	294	160	266	210	236	85	127	239	143	196	241	295	268	231	285	186	265	192	183	234	166	115	168	290	243
17.5	75	115	98	260	285	146	265	253	247	133	123	238	277	229	260	135	287	273	255	186	280	204	135	248	295	160	267	212	239	83	125	240	144	194	240	295	268	232	283	190	268	195	182	235	170	121	170	289	244
17.75	83	112	97	263	287	145	267	256	243	130	122	243	278	237	264	140	287	272	257	191	280	207	135	248	296	170	271	212	235	87	125	238	144	196	243	292	275	236	289	187	271	197	186	235	174	115	173	289	247
18	75	115	105	266	288	155	271	257	250	140	129	245	278	238	271	144	288	274	259	196	283	208	138	253	293	173	273	216	241	97	130	244	148	202	247	296	275	238	286	196	272	200	189	245	181	128	180	289	247
18.25	76	112	103	267	289	153	266	256	250	137	130	250	279	238	268	145	291	276	258	198	282	208	139	254	295	172	272	215	239	95	128	243	147	204	248	295	274	238	287	196	275	202	189	247	183	127	184	289	248
18.5	86	117	103	262	289	149	267	258	247	131	125	248	281	238	265	140	288	273	258	193	284	210	136	253	298	177	272	218	242	88	127	240	145	198	248	296	281	243	289	195	274	205	188	242	182	124	186	290	253
18.75	75	115	104	264	289	152	266	257	250	138	130	251	279	236	266	143	286	274	258	200	283	207	136	255	294	175	272	216	240	95	127	243	148	200	250	296	278	241	286	201	275	207	187	248	183	134	188	288	248
19	76	115	107	267	291	156	268	259	251	138	131	252	282	239	268	144	291	276	259	205	284	209	137	258	295	180	273	219	244	94	128	245	149	202	251	297	280	242	289	204	277	207	192	249	190	131	193	291	253
19.25	85	117	110	264	291	153	269	260	250	138	127	252	281	240	263	140	288	273	259	202	284	212	137	258	296	180	274	222	246	89	127	246	150	202	250	296	283	248	290	206	277	213	189	249	190	132	195	289	255
19.5	79	115	111	267	290	158	268	261	252	138	132	255	280	245	267	149	291	276	259	207	283	212	139	258	295	185	274	221	247	96	129	245	151	204	251	296	284	246	289	208	280	212	194	251	196	133	200	288	254
19.75	77	117	111	263	290	153	265	260	254	137	129	252	279	241	263	140	290	276	259	206	284	214	137	260	295	179	273	221	249	90	128	245	149	202	253	299	282	247	287	211	278	215	192	251	196	137	201	290	254
20	82	119	115	263	293	155	268	265	256	140	133	255	283	242	263	140	291	276	260	205	286	220	139	260	296	183	272	224	249	92	128	250	149	202	256	299	287	249	291	213	280	218	194	251	198	137	202	292	258
20.25	81	116	115	263	292	153	268	262	254	138	132	257	281	244	261	140	288	274	260	207	285	221	138	260	297	187	273	225	251	92	127	248	148	202	255	297	288	253	290	214	281	220	196	252	199	134	204	292	257
20.5	75	121	123	269	294	162	270	265	260	144	136	260	280	248	271	152	292	279	262	216	288	218	143	264	293	191	276	226	252	103	134	250	153	209	259	298	289	253	291	218	283	223	198	261	204	141	211	290	259
20.75	77	123	125	265	294	160	269	268	261	141	136	255	283	247	268	148	293	278	263	214	289	223	143	266	296	189	275	229	257	100	130	250	150	206	258	302	289	257	292	221	285	226	200	258	204	142	210	295	259
21	79	121	124	266	294	161	269	264	255	139	134	261	282	249	268	151	293	277	260	216	290	223	139	265	296	190	274	228	253	99	129	250	151	206	258	300	290	256	290	222	284	226	197	258	207	142	213	290	262
21.25	69	120	123	270	295	162	267	266	254	140	133	260	282	253	272	159	291	276	260	218	287	222	139	261	297	199	280	226	251	102	132	247	149	205	259	299	291	254	291	222	285	226	198	257	208	135	210	290	261
21.5	79	126	133	271	299	168	272	271	261	147	142	267	283	253	272	158	296	283	263	224	292	226	144	267	298	197	278	230	257	107	133	253	155	213	262	300	293	261	294	230	289	230	205	261	212	147	218	294	264
21.75	78	120	129	272	297	165	273	268	259	142	140	267	282	254	273	159	292	279	263	224	290	225	144	267	297	200	278	229	256	103	133	252	153	209	262	300	292	261	293	229	288	230	202	263	211	144	218	291	266
22	73	121	131	266	297	163	270	268	262	144	135	263	281	248	267	151	293	279	260	221	290	227	141	267	297	195	274	231	256	101	129	251	150	209	262	301	292	264	291	230	289	232	203	260	213	144	219	293	263
22.25	76	122	139	271	297	166	270	271	263	144	140	266	283	252	271	155	294	279	263	227	292	228	143	270	297	195	277	232	257	110	135	254	153	211	265	300	292	264	291	235	288	235	204	265	215	150	223	291	267
22.5	80	123	132	267	297	163	271	271	260	145	137	264	285	251	266	150	291	279	260	224	290	229	142	268	296	198	277	234	259	100	133	253	150	207	262	302	294	263	292	234	287	236	203	261	214	143	222	291	269
22.75	82	122	132	266	298	159	270	272	260	138	135	267	285	254	266	154	293	279	262	224	291	230	142	270	299	201	277	233	260	100	131	254	150	207	265	303	296	267	295	234	290	237	204	260	216	142	224	291	269
23	80	121	140	266	298	164	271	272	263	145	140	268	284	254	268	154	294	278	263	228	291	232	143	270	297	195	275	235	262	105	134	253	152	211	265	303	296	266	294	238	290	237	204	265	221	148	224	292	270
23.25	76	125	146	269	300	164	270	270	263	144	139	269	284	256	270	157	294	278	263	231	294	231	143	272	297	195	277	233	261	108	134	255	152	211	267	300	295	267	293	238	291	240	207	267	219	151	225	291	269
23.5	82	123	141	263	298	162	268	274	264	138	135	268	284	252	267	149	290	279	261	227	291	231	141	272	297	195	275	233	262	99	130	255	151	207	265	303	294	266	294	240	290	240	207	261	220	145	227	291	270
23.75	83	123	146	267	300	165	271	276	265	145	138	270	286	254	268	156	293	280	264	229	292	237	146	274	300	193	276	237	265	106	134	255	154	209	270	304	297	271	294	242	290	240	208	265	221	151	229	294	273
24	81	122	149	268	299	165	271	276	263	143	139	274	285	259	271	157	295	281	264	232	294	236	143	273	298	199	279	237	267	104	132	257	154	212	269	301	296	271	295	242	293	242	207	269	223	148	231	293	275
24.25	81	123	145	267	301	159	271	274	264	138	136	272	284	260	271	158	293	277	264	229	292	237	144	272	298	200	279	236	267	104	132	256	151	209	268	303	297	272	295	244	295	241	206	265	221	143	232	294	276
24.5	86	123	148	266	299	165	271	277	265	143	136	269	287	260	270	159	294	281	265	230	294	240	145	275	299	201	280	239	269	105	136	255	152	210	271	302	299	273	296	246	294	245	208	266	222	145	234	294	278
24.75	76	123	158	271	300	165	272	275	268	148	142	273	284	259	273	160	294	281	264	237	296	237	144	274	294	198	278	237	268	112	134	257	154	213	271	302	295	273	293	250	295	246	213	271	226	152	238	292	273
25	77	128	156	268	298	167	271	276	267	145	142	272	283	258	271	159	295	280	263	236	295	241	145	276	297	194	277	240	267	106	135	256	152	211	271	304	296	273	294	251	295	246	214	269	227	153	239	293	276
25.25	88	126	154	270	302	166	270	279	266	142	138	276	287	262	273	166	295	281	263	238	296	240	146	277	300	203	283	239	269	106	135	259	155	213	273	303	301	275	296	249	299	245	211	270	227	147	238	292	279
25.5	80	127	157	266	301	165	270	276	269	144	139	272	285	260	272	157	295	281	264	235	294	244	144	276	297	195	277	239	271	107	132	261	153	210	272	306	296	275	293	249	296	248	213	269	227	150	238	295	277
25.75	88	123	154	269	301	162	272	279	266	136	137	276	288	265	271	161	296	281	265	235	295	243	145	279	299	204	283	239	274	105	135	258	152	210	274	303	301	279	296	250	297	248	211	269	228	145	237	294	283
26	72	124	166	272	302	169	272	278	267	144	138	277	284	265	276	170	296	281	263	241	294	241	144	278	298	202	280	240	272	113	137	260	153	215	272	302	297	278	295	253	297	249	213	274	230	147	240	291	276
26.25	76	126	165	271	303	171	272	278	270	145	144	276	287	262	274	166	296	283	265	242	297	240	147	278	297	200	280	241	274	113	138	260	156	215	274	304	298	279	297	252	298	251	217	273	232	156	241	292	280
26.5	82	123	160	269	302	167	272	278	268	141	140	278	287	264	275	167	296	281	263	242	297	242	144	278	298	199	282	238	274	106	136	259	153	212	274	302	299	278	297	252	298	248	211	275	231	146	242	293	281
26.75	84	123	160	269	302	167	270	280	268	139	139	278	288	265	275	163	296	281	266	239	296	244	147	280	298	203	280	243	276	107	137	260	153	213	274	305	302	281	298	251	298	250	216	271	232	148	243	292	284
27	82	124	161	266	302	165	272	281	271	143	140	276	287	263	271	164	297	280	267	241	295	243	146	281	299	198	278	243	278	106	135	261	154	213	276	304	300	281	294	252	300	254	215	275	231	152	244	294	284
27.25	76	127	173	271	303	170	271	280	274	144	140	278	286	262	276	167	298	282	265	242	299	247	146	283	298	198	280	242	278	114	136	261	155	214	276	305	296	280	294	256	299	254	219	273	236	154	245	294	280
27.5	77	130	171	270	304	166	271	280	270	146	143	278	285	263	275	166	298	283	264	246	298	245	146	279	295	196	278	244	279	112	138	262	155	213	276	304	296	279	297	255	299	253	218	275	235	156	247	292	282
27.75	84	123	161	270	303	166	272	281	267	141	139	280	289	266	274	163	297	281	264	241	297	244	146	281	299	199	280	240	279	108	133	260	153	211	276	305	300	283	299	251	300	252	215	272	234	147	245	293	284
28	89	127	168	268	302	168	272	283	271	143	142	280	288	265	273	166	297	283	267	244	298	248	148	283	300	199	281	245	281	109	135	262	155	214	277	306	299	283	295	255	300	255	218	276	236	156	247	293	287
28.25	76	129	170	268	302	167	272	281	274	144	140	276	287	263	273	162	296	281	265	239	297	252	146	281	298	195	279	244	281	107	137	263	153	212	276	306	297	281	296	254	299	255	221	275	238	153	248	296	283
28.5	80	124	166	266	301	163	270	281	271	141	137	276	288	263	273	161	297	281	265	240	296	251	143	282	298	195	279	244	280	105	132	261	151	210	277	305	298	284	298	252	299	254	220	274	236	151	247	295	286
28.75	77	126	174	271	306	175	273	284	272	142	142	283	288	272	279	174	298	285	267	250	301	250	149	284	299	204	285	245	285	118	138	263	157	214	281	307	303	286	300	257	303	255	221	277	240	154	250	295	287
29	81	127	176	271	306	172	272	284	274	146	144	282	286	267	277	172	300	284	265	249	301	253	150	285	298	201	282	245	285	115	139	265	155	215	279	303	298	287	298	256	303	255	223	279	240	158	251	294	285
29.25	78	130	177	273	307	172	271	284	275	149	146	283	288	265	278	174	298	284	268	252	301	251	147	286	299	198	281	248	284	120	138	266	160	218	279	302	300	287	298	257	303	258	225	280	241	158	250	292	287
29.5	87	127	167	266	302	166	270	282	273	140	140	278	288	265	273	163	297	282	265	247	299	252	143	286	298	196	279	246	285	109	135	265	154	214	278	306	298	284	298	255	302	256	222	278	240	156	248	294	287
29.75	76	127	175	270	305	167	270	282	274	146	145	283	286	265	277	169	299	284	268	250	301	251	148	285	297	198	281	245	285	114	138	265	156	215	281	303	298	284	295	255	304	257	224	279	241	156	249	292	288
30	79	128	169	265	305	168	270	283	274	141	141	278	289	265	271	166	298	283	265	245	299	254	146	287	295	196	278	245	288	107	132	265	154	213	278	304	298	286	296	253	302	254	223	277	241	156	251	295	287
30.25	74	125	178	269	306	171	269	284	277	146	145	283	286	266	276	172	298	284	267	252	300	252	149	289	297	195	280	245	286	117	136	265	155	217	280	304	296	286	296	254	303	257	225	281	242	159	251	293	287
30.5	87	125	166	268	305	167	269	284	272	142	142	286	290	271	275	169	299	283	267	248	301	254	149	287	300	201	282	246	287	109	136	266	156	216	282	304	302	290	297	254	302	259	225	276	241	155	250	293	290
30.75	83	127	173	268	303	168	272	286	275	141	140	282	288	273	278	171	298	284	267	250	300	256	148	286	300	202	284	247	290	111	135	267	158	216	281	306	302	289	301	254	305	259	227	279	242	154	250	295	293
31	77	125	175	271	306	172	270	285	275	143	141	285	286	269	278	177	299	285	268	253	301	252	148	285	299	203	284	245	288	116	139	266	157	216	282	304	299	289	299	255	305	257	227	277	242	156	250	292	290
31.25	82	127	172	266	302	165	270	284	277	143	143	283	287	267	277	166	299	283	267	249	299	254	144	286	298	199	282	247	288	110	136	266	154	214	280	304	299	287	299	254	303	257	225	279	244	155	251	293	292
31.5	86	127	168	268	305	165	270	285	275	138	136	282	292	271	274	169	301	283	268	245	300	257	147	287	302	205	284	248	290	104	133	268	156	213	282	306	303	292	301	255	304	260	228	278	242	153	251	296	294
31.75	85	127	174	269	304	167	271	288	275	143	139	285	287	272	279	172	300	284	268	251	301	257	150	288	301	205	285	249	291	109	139	269	157	218	282	306	304	292	301	254	306	259	229	282	243	154	249	293	294
32	83	127	175	271	305	168	268	286	275	141	141	286	289	272	280	175	301	286	267	253	302	256	146	289	301	202	285	249	291	113	137	267	157	218	283	307	302	290	301	255	307	257	230	281	242	154	251	294	294
32.25	77	129	177	270	307	171	272	287	281	145	144	286	288	269	278	174	300	287	270	251	303	260	150	291	300	200	282	249	294	113	136	270	158	218	283	308	299	293	300	257	307	261	230	282	247	163	253	294	293
32.5	84	129	172	264	304	165	270	286	277	141	138	282	288	268	273	165	301	281	266	246	299	260	145	289	298	198	281	250	294	105	134	269	154	216	279	304	300	289	299	257	306	259	231	281	244	159	252	296	293
32.75	78	128	179	269	305	170	269	287	277	143	145	285	287	268	280	174	301	285	267	254	303	259	146	290	298	200	282	249	294	114	136	269	158	217	284	304	299	291	300	256	307	259	231	283	244	162	252	291	294
33	78	130	185	272	306	173	269	286	281	148	147	286	286	269	281	178	301	287	269	257	304	261	148	291	296	201	283	250	295	118	139	271	160	222	283	305	298	290	301	257	306	262	237	283	245	162	254	292	294
33.25	78	126	180	277	309	175	264	289	273	144	144	291	284	277	288	191	302	290	269	262	306	256	149	291	303	214	289	248	295	123	143	269	161	217	287	305	304	294	302	257	310	262	230	285	245	155	251	292	297
33.5	73	129	184	268	306	170	266	285	281	147	144	286	283	269	280	177	300	287	267	256	305	258	147	292	295	199	282	247	297	116	138	270	156	219	282	305	298	291	298	256	307	259	235	283	245	161	251	293	293
33.75	86	127	172	271	307	167	268	289	276	140	139	287	287	273	280	173	301	285	268	251	302	261	149	291	301	207	285	249	297	109	137	269	157	217	285	304	304	294	303	254	307	261	233	285	242	156	253	295	296
34	81	127	178	272	305	174	265	288	276	145	144	289	284	275	285	180	302	286	270	257	304	259	149	289	299	206	286	249	296	114	140	272	159	218	284	304	301	294	301	257	310	260	235	284	244	157	251	291	294
34.25	78	124	175	268	307	167	265	288	276	143	140	286	282	274	280	173	300	284	266	253	304	258	146	290	301	205	283	250	298	112	135	267	155	214	285	304	301	292	301	255	307	257	231	283	241	156	250	294	295
34.5	79	128	178	267	305	167	264	286	278	143	139	283	282	270	279	169	301	285	267	254	303	262	144	292	300	198	281	251	297	110	133	269	157	217	283	306	298	292	300	255	308	259	234	282	244	160	251	292	295
34.75	72	124	183	270	306	171	262	288	280	144	144	288	279	273	279	175	301	288	268	259	305	260	144	291	297	199	280	250	299	117	137	268	155	218	283	304	296	289	297	255	307	258	235	283	244	160	252	291	294
35	82	123	176	271	309	170	264	288	275	142	141	290	278	278	281	179	301	287	268	255	307	260	148	291	302	209	286	249	300	114	140	269	159	219	285	304	301	295	301	257	309	257	235	282	242	157	253	293	297
35.25	80	126	175	266	305	166	263	287	279	141	140	286	281	270	277	169	301	285	267	252	303	265	143	292	298	198	281	251	299	107	133	270	156	215	283	305	296	292	299	256	307	261	237	283	242	163	253	294	294
35.5	83	127	181	269	307	170	265	290	281	146	144	290	284	273	279	172	299	286	271	253	303	264	147	292	302	200	282	255	300	109	136	273	157	218	284	304	299	294	300	257	308	262	237	285	246	162	255	294	295
35.75	83	126	174	265	306	165	263	287	280	140	140	284	280	271	276	167	300	282	266	248	301	264	144	292	300	200	282	253	300	106	132	271	154	216	283	304	297	295	300	258	308	259	237	283	244	160	253	294	297
36	78	127	181	266	309	169	263	288	282	143	142	286	281	272	279	171	301	284	269	250	305	267	149	294	298	200	282	251	300	107	134	273	154	218	284	305	297	292	298	257	306	261	240	283	247	161	253	295	296
36.25	71	130	186	270	310	173	263	288	281	148	146	289	276	273	282	179	302	288	270	260	307	261	146	291	297	200	282	252	302	117	138	272	157	220	284	302	294	293	299	260	309	260	240	285	246	162	254	290	294
36.5	74	132	186	271	308	174	262	289	284	148	148	287	277	271	282	179	302	288	269	258	308	267	147	295	297	200	282	253	301	117	138	273	158	220	286	304	297	294	300	262	308	261	241	287	246	164	255	293	297
36.75	71	123	183	273	308	174	259	291	278	145	143	291	273	276	284	182	304	289	269	262	307	261	146	291	300	209	286	250	303	120	140	271	157	220	285	303	295	295	302	258	309	260	239	285	245	159	253	292	298
37	75	128	185	275	310	177	260	291	278	148	147	293	272	277	287	187	303	292	273	264	309	263	150	295	302	210	290	252	303	122	144	273	160	221	289	305	298	297	305	260	315	262	238	289	247	162	256	295	299
37.25	74	128	183	273	310	175	258	290	280	147	145	294	271	278	287	184	303	290	270	261	307	265	150	295	302	206	287	252	302	117	142	273	162	219	287	304	296	296	304	258	312	260	238	287	247	158	254	294	298
37.5	74	127	185	273	310	178	256	291	279	146	147	295	269	280	287	186	305	290	269	263	308	262	150	294	299	208	287	250	303	122	141	273	161	220	287	303	295	297	303	258	311	263	238	287	245	159	254	292	299
37.75	72	128	199	278	309	182	258	292	284	157	155	294	272	275	287	190	305	294	271	269	309	263	151	295	294	204	284	253	303	133	145	272	164	226	289	304	292	293	300	262	308	266	245	289	250	172	256	290	297
38	72	127	185	268	307	172	259	289	282	146	146	290	271	272	283	177	303	289	269	262	308	265	148	292	298	200	281	254	302	115	138	273	157	221	286	303	293	294	299	257	309	262	242	285	247	165	252	291	296
38.25	74	132	189	271	308	173	261	289	283	147	144	288	275	274	282	179	301	287	271	259	307	267	148	294	297	200	281	254	303	118	139	274	158	222	285	304	292	295	298	262	309	261	244	284	246	163	254	292	297
38.5	79	128	182	265	305	166	262	290	283	142	140	283	275	271	276	169	301	283	269	251	304	268	144	296	296	197	280	253	303	106	135	274	156	216	284	305	293	296	300	259	309	261	243	285	245	161	254	293	297
38.75	74	129	188	276	309	176	256	291	280	147	145	292	268	280	286	187	304	291	271	263	308	266	149	295	298	207	286	251	307	120	140	275	160	220	287	304	294	297	302	259	311	261	243	287	247	161	255	293	299
39	74	127	183	270	308	172	260	291	284	147	143	287	269	274	282	178	304	289	272	259	307	268	148	294	296	198	280	253	304	113	138	275	158	219	286	304	291	295	301	258	311	261	243	287	247	161	254	293	296
39.25	74	131	188	271	308	172	256	290	283	150	147	291	269	275	283	177	304	289	270	260	309	267	147	294	298	198	279	252	306	115	140	274	157	220	288	304	292	295	301	259	310	261	246	289	247	167	255	292	297
39.5	76	126	182	271	308	172	256	290	279	144	143	292	262	280	288	182	302	289	272	260	308	266	149	292	299	207	285	251	305	117	140	274	158	219	286	305	290	296	303	259	310	261	243	288	246	158	253	292	299
39.75	85	125	172	265	307	167	260	289	281	139	137	287	269	275	279	169	301	283	271	250	303	269	147	295	302	204	283	255	306	104	135	271	154	214	284	306	293	298	301	256	311	257	242	284	246	157	253	295	301
40	80	126	177	265	308	169	256	291	281	140	140	289	264	277	283	173	303	287	271	255	305	267	148	295	300	206	283	251	306	105	135	274	157	215	286	303	292	300	303	257	311	259	241	286	244	157	254	296	299
40.25	81	128	179	269	308	168	259	291	280	139	140	288	262	277	283	177	301	286	271	255	306	269	149	293	300	208	284	253	306	107	137	275	160	218	285	304	291	300	303	260	312	261	243	285	246	156	254	295	301
40.5	72	127	186	270	308	172	255	291	282	144	144	289	262	276	285	177	302	288	268	260	308	266	148	296	297	200	282	253	307	114	137	276	157	220	286	303	287	295	299	260	312	260	246	287	246	162	255	293	298
40.75	88	126	175	273	307	175	251	294	274	142	142	294	258	286	287	187	303	290	271	263	308	266	150	296	307	219	289	252	308	111	143	275	160	218	291	301	291	302	307	261	313	265	240	286	245	155	253	292	303
41	73	124	181	269	308	171	252	293	279	142	143	290	257	277	285	181	304	288	270	260	308	266	147	296	299	204	283	252	306	112	136	275	155	220	286	305	289	297	303	258	312	260	246	286	246	158	255	293	298
41.25	81	125	178	268	306	167	255	293	282	140	141	292	259	279	284	178	302	287	273	259	306	269	147	296	302	205	284	254	307	109	136	275	158	216	288	304	289	301	304	260	313	262	243	287	245	160	255	294	300
41.5	77	124	176	266	307	168	254	291	279	138	140	289	258	279	283	178	301	285	271	256	307	268	150	295	299	206	282	251	307	108	136	274	156	219	286	304	288	298	301	257	310	262	241	286	244	159	254	292	298
41.75	75	126	180	269	308	167	255	291	278	138	138	289	256	278	287	177	303	284	272	253	303	269	148	298	299	208	282	255	308	111	139	275	156	217	286	301	286	299	303	258	314	261	248	285	246	156	253	294	300
42	76	129	185	267	308	168	259	291	284	142	145	287	262	270	281	173	302	284	269	257	305	268	147	296	298	198	276	254	308	112	136	277	156	220	285	302	288	297	297	259	310	262	250	286	247	164	254	293	296
42.25	87	129	179	269	308	171	258	295	280	145	144	292	263	281	283	175	303	286	273	257	307	272	152	299	303	209	285	256	310	110	139	277	162	221	288	305	290	304	304	262	314	264	247	287	247	163	256	294	302
42.5	73	130	186	267	308	172	257	292	285	145	143	288	262	273	281	176	304	288	271	259	308	270	147	296	297	199	277	254	308	115	135	277	158	221	286	304	285	297	298	261	311	261	250	288	247	166	255	294	295
42.75	84	123	174	263	308	166	255	292	280	140	140	289	259	276	281	171	303	282	271	254	305	270	146	296	300	202	278	254	311	105	131	274	155	216	286	305	285	300	303	258	311	262	245	286	245	158	252	293	299
43	74	126	189	272	311	175	255	295	283	150	149	294	255	280	288	185	306	290	273	266	311	268	150	299	301	205	281	255	310	122	144	278	162	221	291	304	286	301	302	261	315	263	248	288	248	164	254	292	299
43.25	72	129	186	269	310	172	254	293	284	148	146	292	258	274	284	180	306	287	270	263	309	270	149	297	297	202	277	256	309	119	139	276	158	222	289	303	286	298	299	262	312	264	252	287	249	167	256	291	296
43.5	72	127	187	272	310	172	255	293	284	147	147	292	255	278	285	183	304	290	272	264	309	271	148	297	298	202	278	254	309	117	140	277	161	221	289	304	283	299	301	262	311	263	249	288	246	166	254	291	299
43.75	75	127	187	272	311	175	255	294	283	147	145	292	252	280	289	186	305	288	271	264	311	270	151	297	301	206	279	255	310	120	142	278	160	223	290	301	284	301	302	262	313	263	252	289	247	163	259	293	298
44	67	129	199	277	311	182	254	295	287	157	157	296	254	277	289	194	304	296	274	273	311	269	150	298	295	205	280	253	311	132	148	278	163	225	292	302	287	299	301	264	311	267	254	289	250	172	257	290	297
44.25	87	126	176	265	309	167	257	294	284	142	141	293	260	279	283	173	306	284	274	257	307	274	149	299	304	207	278	257	313	110	138	278	157	219	288	305	285	304	304	262	313	262	250	288	246	162	255	296	302
44.5	80	126	180	267	310	172	256	294	284	143	142	291	254	280	285	177	305	287	272	260	309	271	149	297	301	207	278	257	313	113	137	278	159	218	289	304	282	303	303	260	310	263	250	287	247	162	257	293	300
44.75	93	125	175	272	309	173	253	294	277	142	138	295	252	291	289	186	305	289	275	263	308	270	156	299	308	224	285	255	313	114	143	278	164	218	293	303	279	306	309	263	315	266	250	287	249	156	255	293	307
45	83	127	177	263	308	168	256	293	284	141	139	290	257	280	282	173	303	283	273	255	307	275	148	298	300	204	276	257	312	107	137	278	157	219	289	304	281	302	304	262	310	264	251	287	248	161	257	296	299
45.25	79	127	184	265	308	168	257	294	286	147	142	289	257	278	286	175	305	285	273	257	307	274	150	297	301	198	273	257	313	114	137	279	158	222	289	303	284	301	301	263	311	263	255	290	249	166	257	294	298
45.5	72	128	186	269	310	174	253	295	285	147	145	293	247	280	289	186	305	289	274	264	311	270	151	299	298	206	275	255	311	121	142	278	160	222	288	304	280	300	301	262	313	264	254	288	248	163	257	293	297
45.75	68	130	200	276	311	179	255	296	291	155	152	295	254	277	291	192	304	294	273	270	312	272	149	299	294	205	276	255	310	131	145	281	163	229	289	301	282	297	301	266	311	274	256	290	251	172	257	290	298
46	83	124	176	264	308	168	253	293	281	138	141	290	252	280	285	176	304	282	271	255	308	272	149	298	301	206	274	256	311	108	134	277	156	219	289	304	281	303	305	258	312	288	251	286	246	158	254	294	301
46.25	71	126	188	270	309	174	251	295	284	148	146	295	249	279	289	185	303	288	274	266	310	267	147	298	298	205	275	256	312	120	140	278	159	223	287	300	278	302	301	262	314	288	253	290	249	162	256	291	299
46.5	76	123	179	267	310	170	252	295	283	145	144	292	249	281	287	179	304	285	273	263	309	271	147	298	300	209	273	254	315	113	139	276	158	220	288	301	276	301	303	261	312	284	253	287	247	160	256	292	299
46.75	83	127	177	262	307	167	254	294	282	139	140	288	252	279	284	172	302	283	271	255	308	274	149	298	300	206	271	257	311	105	137	280	155	219	288	301	278	303	302	260	312	266	252	286	248	159	254	293	301
47	88	125	174	265	310	170	252	295	282	142	142	293	252	283	287	179	305	284	273	259	309	271	150	299	302	210	274	255	313	109	137	278	158	220	290	301	276	303	305	262	313	262	253	288	248	159	255	291	303
47.25	73	128	188	267	310	174	251	296	285	148	148	294	247	281	289	185	303	291	272	265	312	269	149	298	299	208	275	255	315	121	142	278	160	225	291	302	278	303	303	261	314	266	254	290	249	165	256	292	298
47.5	87	125	175	261	309	167	252	295	282	140	139	290	253	279	283	175	302	281	273	253	306	274	149	297	301	209	270	254	314	105	136	280	155	219	290	303	277	304	304	262	314	263	253	287	246	158	256	293	301
47.75	90	126	176	264	309	169	254	296	281	139	140	291	250	286	286	178	306	285	275	257	308	274	151	299	306	215	276	257	315	110	138	281	159	216	292	305	278	308	307	263	314	268	253	288	249	156	256	295	305
Data File	C:\Program Files\Biolog\OL_DC_23\PMX\Data_2022\10\PMX_441_221006_A_03.OKA
Set up Time	Oct 06 2022 3:36 PM
Position	2-A
Plate Type	PM 1-
Strain Type	---
Sample Number
Strain Name	Salmonella Agona
Strain Number	127 repeat 3
Other
Hour	A01	A02	A03	A04	A05	A06	A07	A08	A09	A10	A11	A12	B01	B02	B03	B04	B05	B06	B07	B08	B09	B10	B11	B12	C01	C02	C03	C04	C05	C06	C07	C08	C09	C10	C11	C12	D01	D02	D03	D04	D05	D06	D07	D08	D09	D10	D11	D12	E01
0	18	17	11	13	11	11	11	11	11	11	18	21	16	11	11	11	11	11	11	16	11	11	13	20	15	11	11	14	11	11	11	11	11	11	15	15	15	11	11	11	11	11	11	11	11	11	11	22	16
0.25	15	14	11	11	11	11	11	11	11	11	17	21	12	11	11	11	11	11	11	13	11	11	12	20	14	11	11	13	11	11	11	11	11	11	12	15	13	11	11	11	11	11	11	11	11	11	11	20	12
0.5	19	15	11	11	13	11	11	11	11	14	20	23	16	11	11	11	11	11	11	16	12	11	15	23	16	11	11	15	11	11	11	11	11	11	15	21	16	14	11	11	11	11	11	11	11	11	11	23	14
0.75	20	17	15	14	11	11	13	11	12	14	22	25	16	11	11	11	11	11	11	15	11	11	16	23	19	11	11	14	11	11	11	11	11	11	16	20	16	13	11	11	11	11	11	11	11	11	12	23	15
1	19	17	14	13	19	11	12	16	16	17	22	25	16	11	11	11	11	11	11	17	21	11	16	25	20	11	11	14	11	11	11	11	11	11	17	21	18	14	11	11	11	11	11	11	11	11	11	26	17
1.25	22	22	17	15	28	13	23	27	28	23	26	33	22	14	18	11	11	11	17	19	34	19	19	31	20	11	11	14	11	11	11	19	14	13	20	23	17	11	11	11	11	19	11	11	11	11	11	26	19
1.5	18	18	18	13	39	11	23	29	34	19	23	34	19	20	26	13	11	11	27	19	46	23	20	32	23	11	11	15	11	11	11	26	14	11	22	22	22	15	11	11	11	11	11	11	11	12	12	28	21
1.75	25	26	23	15	49	14	31	39	43	23	27	40	28	31	37	16	11	11	38	23	61	28	20	38	30	11	18	20	19	11	11	33	18	14	24	23	28	15	14	11	11	27	11	12	11	11	12	29	34
2	27	32	29	21	64	20	40	49	53	27	32	48	32	37	54	23	19	14	53	27	75	33	25	45	35	15	28	23	26	11	14	44	22	20	31	27	36	18	20	13	20	18	11	19	14	15	15	36	39
2.25	26	31	30	29	74	21	43	55	62	31	37	56	29	43	63	30	23	16	65	31	86	33	31	50	38	17	34	26	34	13	19	50	25	23	36	31	40	31	30	16	30	15	11	23	17	19	19	41	43
2.5	21	30	35	34	83	24	44	55	66	31	35	58	32	47	77	34	23	23	76	31	95	33	31	53	42	18	40	29	43	16	25	54	28	23	40	34	46	33	36	15	39	17	16	25	19	19	19	44	44
2.75	20	35	39	40	86	25	48	58	70	31	40	61	34	49	85	40	24	20	81	32	102	30	34	54	44	14	44	32	46	18	25	56	33	25	43	37	47	35	36	14	45	17	14	26	17	17	19	46	44
3	23	33	41	47	96	26	49	62	72	34	40	60	35	47	96	44	24	25	86	33	109	31	33	56	46	14	50	34	49	17	22	58	36	22	43	32	52	29	38	13	50	15	11	26	16	16	14	47	48
3.25	20	36	45	49	103	28	49	62	79	35	43	69	37	50	104	47	26	23	100	36	114	29	39	59	48	16	56	38	54	21	27	66	41	27	47	42	58	38	44	16	59	18	19	31	19	20	18	51	42
3.5	26	43	46	48	109	31	59	66	84	42	46	75	41	53	109	51	32	28	109	39	124	30	38	61	57	17	62	41	59	24	28	69	43	29	46	43	56	42	46	16	65	17	21	31	19	17	18	53	43
3.75	24	43	46	50	114	34	63	65	86	42	48	80	47	55	120	57	34	32	118	39	126	33	43	61	95	20	65	46	66	28	36	78	45	35	54	45	59	46	56	19	75	20	31	38	21	21	21	56	43
4	23	46	46	59	118	38	69	67	84	43	50	84	47	53	126	59	37	35	128	44	129	34	45	62	119	17	70	46	73	30	35	83	44	35	56	46	63	47	61	17	81	22	36	39	22	22	21	59	43
4.25	30	53	52	65	117	42	74	73	86	49	54	88	51	61	139	63	40	46	138	49	136	37	47	65	146	22	78	51	78	32	38	88	47	40	60	51	76	52	61	21	90	22	42	43	21	22	21	62	51
4.5	25	49	50	69	120	40	74	73	91	47	53	88	64	60	145	64	40	66	143	49	138	35	44	65	160	18	82	53	79	33	36	91	44	40	62	49	73	51	61	18	92	21	45	41	19	20	19	57	47
4.75	22	48	51	75	133	44	77	75	92	48	54	94	85	64	154	67	61	94	154	51	144	42	47	64	172	20	87	56	86	38	37	98	46	41	66	52	81	53	66	20	100	23	55	45	22	22	21	63	49
5	21	49	54	79	145	45	83	76	98	52	53	95	106	63	162	71	82	113	161	53	154	43	45	64	187	20	91	57	91	38	38	101	47	42	67	55	85	57	72	20	105	21	57	43	21	21	20	64	48
5.25	29	52	57	85	155	49	88	81	106	55	56	101	127	67	173	78	107	135	169	56	166	48	47	69	201	22	94	60	98	44	40	106	49	45	73	58	96	61	77	21	111	25	65	51	21	24	21	67	56
5.5	30	54	54	88	164	48	96	82	106	57	56	101	145	70	180	79	123	151	176	57	173	53	47	68	210	23	93	63	100	40	39	108	49	48	73	58	97	58	76	20	116	20	65	49	19	20	18	68	57
5.75	31	58	58	96	174	49	105	88	117	61	58	108	162	71	190	83	145	169	186	61	188	58	50	70	219	24	94	64	111	42	39	112	50	50	73	62	106	62	81	20	123	23	69	52	21	20	22	75	62
6	29	52	56	95	178	53	103	88	114	60	56	108	175	73	198	82	156	182	196	59	185	59	51	69	225	22	95	68	114	47	42	118	52	50	77	65	106	70	84	22	132	27	80	56	23	24	22	94	61
6.25	28	54	58	100	181	51	108	89	118	62	57	109	186	73	203	86	170	191	197	60	193	61	50	70	232	24	98	67	116	46	43	122	53	54	76	67	109	72	87	23	134	25	81	59	22	24	23	118	63
6.5	33	57	63	114	190	58	115	99	126	64	61	113	198	79	210	91	182	202	204	63	202	70	56	74	240	28	106	72	129	51	48	131	59	61	79	75	117	82	93	27	147	28	90	65	26	27	28	146	72
6.75	33	59	62	125	195	57	116	102	127	65	62	118	206	78	215	91	194	208	208	65	205	73	59	78	245	27	108	73	131	53	50	134	60	62	79	80	121	82	95	27	149	30	93	67	30	32	27	153	75
7	33	59	62	140	200	58	125	102	133	67	60	118	215	77	220	94	202	214	205	65	209	76	55	74	247	26	111	72	131	49	46	133	59	63	76	78	129	80	97	26	151	25	92	64	23	23	25	171	79
7.25	39	65	66	156	206	61	131	112	137	69	63	121	226	82	228	98	212	222	210	68	217	79	59	78	255	29	121	77	138	49	50	138	65	67	74	86	137	86	99	25	157	29	97	68	25	26	26	181	85
7.5	26	55	60	157	205	59	127	114	135	63	61	119	224	79	230	94	220	226	212	66	214	80	57	77	253	24	120	77	143	52	53	141	63	67	75	90	132	90	102	27	159	27	104	70	26	29	28	198	84
7.75	41	67	68	178	219	64	143	116	150	72	69	124	238	84	240	99	227	234	215	73	228	92	63	84	260	29	130	84	151	51	54	147	71	72	80	107	147	97	109	27	167	27	107	73	25	25	30	212	96
8	32	61	66	178	216	64	141	118	146	67	66	121	238	84	239	96	234	237	215	72	226	88	63	83	260	29	129	85	152	52	58	149	69	71	81	141	144	96	109	29	171	30	109	77	26	30	27	222	95
8.25	33	64	68	188	222	66	150	129	152	70	68	125	243	86	239	99	240	241	219	75	231	95	64	86	264	28	138	92	156	55	61	154	75	74	82	167	152	104	112	30	175	31	111	80	30	29	28	226	102
8.5	35	63	70	193	224	68	149	132	154	68	68	127	248	89	244	98	244	242	222	74	232	99	66	87	265	32	140	97	160	57	65	157	77	74	90	195	153	107	117	30	180	33	118	85	30	33	29	234	106
8.75	29	62	67	198	224	67	150	136	154	69	66	128	246	87	244	102	248	244	222	75	232	100	67	92	266	27	140	98	164	56	68	161	76	75	87	208	154	110	116	31	182	31	119	83	29	32	29	239	110
9	37	69	72	206	230	72	154	139	162	70	68	131	255	94	250	102	250	247	224	78	234	107	69	97	266	30	146	106	172	60	71	167	82	82	107	233	158	117	120	35	193	35	126	96	34	35	32	253	123
9.25	31	65	70	209	230	69	156	144	161	68	68	129	255	94	250	98	253	248	226	78	236	107	67	99	266	28	147	107	171	57	72	165	83	78	101	238	163	116	121	32	191	32	128	94	32	31	29	252	125
9.5	39	70	69	216	236	71	163	148	168	72	69	129	260	96	253	101	257	250	227	82	241	114	71	100	271	30	155	113	171	56	71	167	84	81	100	241	172	120	125	29	192	33	125	92	26	29	27	257	135
9.75	33	68	69	220	234	74	162	156	169	70	68	136	260	100	254	102	260	253	228	83	237	114	72	106	271	29	156	117	177	59	76	170	87	85	109	250	168	123	144	32	198	40	131	99	31	33	29	258	135
10	38	74	73	230	242	80	166	156	176	73	71	136	266	109	256	103	263	259	232	87	242	123	73	114	269	34	160	126	183	64	82	178	92	88	125	260	173	130	168	36	206	47	139	112	35	38	32	266	149
10.25	45	77	75	230	244	80	175	163	178	75	70	137	268	109	257	101	265	257	228	88	247	125	74	114	274	33	165	128	181	58	77	176	91	89	114	257	183	131	180	30	203	58	131	102	28	31	28	262	156
10.5	37	74	76	234	246	81	173	165	180	73	72	139	268	111	259	104	265	259	233	91	247	131	74	121	274	33	166	134	186	61	87	181	98	94	128	265	181	137	198	33	211	54	143	114	34	34	31	269	158
10.75	38	78	76	237	246	85	177	177	181	76	72	143	268	118	259	104	269	261	232	95	246	134	77	125	274	31	172	139	187	61	87	184	100	95	133	267	188	136	206	35	211	58	140	116	33	33	34	270	166
11	41	79	77	239	250	85	183	177	186	77	75	143	270	121	264	107	270	261	234	96	252	139	81	132	276	34	174	141	192	60	88	183	104	99	133	269	189	140	216	38	214	65	142	116	33	33	34	272	171
11.25	48	85	80	247	252	88	190	183	188	81	77	150	272	126	265	110	273	263	235	100	253	143	82	136	279	35	182	151	194	60	87	188	103	100	134	267	197	145	226	39	219	68	140	117	33	33	30	271	180
11.5	37	82	76	243	247	89	187	189	189	81	75	155	271	127	261	105	272	262	234	101	251	146	82	141	276	30	182	147	194	61	87	191	108	107	146	273	196	144	229	42	219	77	147	129	37	36	34	273	180
11.75	46	87	82	249	256	91	194	191	197	88	78	154	275	133	265	108	275	265	236	108	255	151	83	145	279	35	189	154	198	61	88	190	108	108	143	272	203	150	237	47	224	78	145	128	36	31	30	273	192
12	47	88	83	252	259	93	199	188	200	88	80	162	276	140	266	105	274	268	236	110	258	155	85	153	281	36	191	160	202	62	89	193	114	115	152	274	204	154	239	51	227	85	149	135	40	32	31	276	197
12.25	37	83	81	250	256	93	194	200	194	84	77	165	275	142	267	108	274	267	237	111	253	154	87	158	278	34	190	159	203	63	93	196	113	119	165	279	204	154	244	62	230	93	152	152	47	36	33	275	192
12.5	45	92	87	255	260	101	202	198	204	93	85	170	279	148	269	108	278	268	240	118	258	164	94	164	280	37	194	165	204	67	93	198	120	123	169	279	211	158	248	69	236	99	154	156	51	37	37	280	202
12.75	41	89	86	257	260	103	203	206	205	90	82	175	278	154	268	108	278	269	241	119	256	165	93	169	279	37	196	167	205	67	96	200	123	129	174	282	210	162	253	80	237	106	160	171	59	40	37	280	202
13	38	88	85	255	259	102	207	208	207	92	85	180	279	156	266	108	277	269	241	122	255	165	95	174	281	36	200	168	208	69	96	201	123	131	178	283	211	164	255	85	238	114	159	176	64	38	36	280	206
13.25	48	95	89	260	263	105	215	210	209	98	88	180	283	159	270	110	280	272	242	124	260	171	97	178	285	44	207	173	211	65	97	203	125	132	174	282	222	167	260	89	239	115	158	177	62	35	32	279	216
13.5	44	89	89	261	264	109	220	216	212	97	91	188	281	167	272	110	282	273	245	128	258	174	101	185	281	49	209	177	213	72	99	208	125	139	190	287	218	172	264	103	245	125	166	194	75	41	40	285	215
13.75	42	91	87	260	264	106	228	220	209	101	90	189	278	170	271	111	282	270	243	130	258	175	101	186	284	51	213	177	215	70	100	207	128	136	184	282	224	171	265	107	246	126	165	193	76	39	38	281	216
14	42	89	91	262	263	113	235	219	215	100	94	191	281	170	272	110	280	272	245	133	260	181	103	193	280	59	218	179	216	71	98	210	128	141	193	286	223	175	265	116	249	132	167	200	83	40	37	283	219
14.25	44	94	91	262	266	112	241	219	218	102	94	194	282	175	270	107	281	273	245	136	260	181	103	195	279	61	221	182	217	72	98	211	130	145	195	288	224	177	269	123	249	136	167	207	86	38	36	284	221
14.5	44	93	92	263	268	112	248	223	217	103	93	194	282	179	274	111	283	273	244	137	263	185	102	195	283	66	224	182	216	69	96	210	131	144	194	284	228	176	272	126	248	139	167	205	88	37	34	283	224
14.75	47	97	94	266	271	112	253	226	222	108	98	195	285	184	274	113	283	273	245	140	264	188	105	201	284	72	232	188	222	69	98	211	134	144	188	283	237	180	274	129	251	144	168	205	93	35	36	282	227
15	43	94	93	268	269	122	252	233	225	106	99	204	283	185	275	114	284	274	250	148	261	188	108	206	279	83	233	186	222	79	101	219	135	150	207	288	233	186	274	144	257	154	176	220	106	44	39	286	228
15.25	53	99	96	269	276	119	259	228	229	113	103	202	287	189	276	112	285	277	247	148	267	194	110	209	287	85	241	192	225	73	99	215	138	151	197	284	246	191	279	141	259	154	173	213	105	38	39	285	237
15.5	49	96	96	268	272	120	256	235	225	114	99	208	285	194	278	114	286	276	247	149	263	195	108	210	285	90	244	193	224	76	100	217	135	150	195	285	245	187	279	151	257	162	173	217	109	41	36	281	234
15.75	46	98	97	269	273	123	260	237	230	115	103	209	284	194	277	115	287	275	249	154	268	197	110	215	285	98	248	195	225	77	104	217	139	152	197	286	250	188	280	156	260	166	174	221	114	43	38	283	236
16	49	100	100	270	275	124	262	233	233	115	106	209	287	194	277	115	287	276	249	152	268	199	110	220	284	102	249	198	228	80	102	219	139	154	206	287	251	194	280	155	261	167	175	227	117	44	36	286	240
16.25	42	95	98	269	272	124	259	241	227	114	105	216	284	198	278	116	287	276	249	158	265	196	110	218	282	110	249	196	227	85	105	223	140	156	213	292	252	192	282	166	261	174	177	234	126	52	39	286	237
16.5	50	105	101	273	277	123	265	240	236	122	109	214	286	203	281	119	289	277	251	159	269	201	112	223	288	114	257	200	231	77	102	223	143	155	199	285	261	200	287	167	264	179	176	225	129	49	41	282	246
16.75	49	100	105	272	276	130	264	247	234	121	111	223	290	206	280	121	287	279	254	165	268	206	115	227	287	122	256	203	231	91	108	228	144	160	218	293	260	201	288	179	267	185	184	238	140	64	50	288	243
17	57	103	105	273	278	128	265	244	237	122	110	221	289	207	281	120	289	279	251	163	270	207	113	227	287	122	260	204	234	83	103	226	141	156	208	287	265	204	286	172	266	184	180	236	136	57	44	284	250
17.25	45	100	105	272	274	126	264	250	238	123	110	221	287	210	282	118	290	277	250	166	267	207	113	227	286	128	260	203	233	85	101	224	140	159	206	286	265	202	288	183	266	189	178	237	142	62	48	282	245
17.5	52	106	108	274	281	130	266	247	241	126	116	223	290	210	282	120	290	281	251	167	271	210	113	234	289	132	265	204	235	88	103	224	144	161	212	287	269	205	290	180	270	190	181	240	144	63	49	287	250
17.75	36	102	107	274	276	128	264	253	238	123	114	222	285	216	282	121	289	280	250	170	270	209	113	232	285	137	264	203	234	86	105	226	140	159	210	287	268	206	292	189	268	195	179	238	149	67	53	282	243
18	37	101	112	275	276	129	265	254	240	123	117	228	287	217	281	124	292	278	253	175	268	212	115	237	287	145	265	205	236	90	107	229	141	162	215	290	268	209	291	193	269	201	183	244	156	75	65	284	247
18.25	47	102	113	274	281	129	267	249	245	124	117	226	288	214	282	121	291	279	252	172	270	213	115	239	285	146	264	209	237	85	103	228	142	161	211	287	272	210	292	188	269	200	181	242	153	69	61	284	250
18.5	46	99	115	275	277	130	266	255	241	118	115	229	287	217	283	122	291	281	253	178	269	212	112	237	286	153	264	207	236	93	104	229	144	162	219	289	273	211	289	198	269	204	186	246	162	82	76	284	247
18.75	52	108	120	277	282	134	269	255	244	128	120	230	292	221	284	126	293	281	255	178	273	218	119	242	289	152	268	212	242	94	105	232	147	167	220	289	277	214	297	199	275	209	188	247	167	83	77	286	257
19	56	107	121	278	282	136	269	254	248	126	121	234	291	222	285	125	293	282	255	181	274	220	116	243	289	156	270	211	244	94	107	233	147	168	223	289	279	217	294	203	274	210	190	251	169	86	87	287	256
19.25	53	106	123	275	283	135	269	253	250	127	121	232	292	224	284	125	290	281	254	178	273	220	116	245	286	155	269	215	244	93	105	233	146	166	222	289	278	217	293	201	275	211	190	249	171	82	89	285	257
19.5	46	100	125	278	277	135	267	261	244	123	119	236	285	225	282	129	292	283	253	186	271	216	116	242	287	165	268	212	244	96	109	235	144	165	222	289	278	219	293	210	274	215	187	250	179	91	103	283	254
19.75	48	101	128	278	279	134	268	262	246	123	119	241	289	225	284	130	294	284	255	188	271	219	114	246	286	167	266	212	246	104	111	238	146	167	233	292	279	222	293	213	277	222	192	256	185	103	116	284	254
20	52	107	127	278	282	135	266	262	247	125	123	240	289	228	286	129	294	282	253	187	273	224	116	249	286	167	268	217	246	98	108	237	146	168	229	290	283	224	295	214	277	220	193	256	183	99	115	285	257
20.25	56	106	125	275	283	137	269	256	252	122	121	239	293	226	285	124	291	280	252	185	275	222	113	248	288	164	268	214	248	93	106	234	146	165	227	288	283	226	296	206	277	218	189	252	178	89	114	285	262
20.5	57	107	131	278	284	135	268	260	250	126	121	240	292	230	286	126	293	281	253	188	273	223	115	248	288	166	268	216	248	95	104	237	145	168	232	290	285	228	295	208	278	221	192	258	182	97	125	284	267
20.75	53	105	133	279	280	137	267	264	248	126	121	245	290	231	286	131	294	284	256	193	270	224	116	251	289	175	269	216	249	100	110	239	145	171	236	292	286	228	296	219	279	227	193	260	190	108	137	287	258
21	62	114	134	279	285	139	273	260	258	130	126	244	295	235	288	132	292	283	257	192	277	228	118	253	290	169	274	220	254	98	107	240	150	170	232	291	291	235	298	215	278	227	197	258	191	93	132	286	268
21.25	51	105	133	278	282	135	269	260	254	124	121	245	292	232	286	130	293	282	255	189	275	226	115	251	286	172	269	216	249	99	105	239	145	168	234	291	286	229	295	218	278	227	192	260	189	99	138	285	264
21.5	50	108	140	280	280	140	269	268	253	130	124	248	288	236	287	137	296	287	256	199	273	228	118	253	288	186	272	220	252	103	112	243	149	172	235	290	288	232	298	228	280	234	194	260	199	108	151	283	263
21.75	54	106	139	283	283	139	268	268	254	132	124	248	290	239	289	139	296	286	257	199	276	230	118	255	290	185	273	221	255	104	110	243	150	171	231	289	292	236	298	227	281	239	197	261	200	104	151	284	266
22	60	110	138	281	288	138	271	260	258	130	128	246	293	237	287	130	293	284	258	195	278	232	117	256	291	176	272	221	256	98	107	242	147	174	235	291	292	236	298	221	282	233	199	261	197	95	152	287	270
22.25	56	109	140	280	286	138	270	262	257	129	125	248	291	236	287	132	294	285	256	199	276	233	117	255	289	179	273	223	254	95	107	240	146	171	232	287	292	238	298	226	283	234	198	260	200	99	155	285	270
22.5	53	110	142	283	284	141	270	268	257	132	124	250	294	241	289	135	295	286	258	200	278	235	116	259	290	181	274	221	256	101	108	245	147	172	236	290	291	241	298	231	283	237	197	264	201	105	162	287	268
22.75	55	109	141	282	286	142	271	266	257	131	127	252	289	242	290	137	294	285	257	202	277	236	118	260	289	182	273	221	257	102	110	245	150	172	234	289	293	240	299	232	283	242	199	263	204	104	166	285	271
23	52	108	139	280	286	141	270	264	260	129	124	248	290	239	290	133	295	285	256	200	276	235	117	257	289	179	271	222	256	100	106	243	148	171	234	287	292	240	299	230	281	236	198	263	203	100	165	286	270
23.25	55	109	141	281	286	140	271	268	260	132	126	252	291	244	290	140	295	288	258	205	276	236	119	259	289	182	273	223	261	102	110	247	149	171	237	288	297	244	299	236	284	242	198	263	206	105	176	285	271
23.5	50	109	145	286	286	146	269	274	259	137	128	254	290	247	293	145	298	289	261	209	277	237	120	262	292	188	276	227	263	107	112	250	148	176	234	289	296	247	302	239	286	247	197	263	215	106	177	286	273
23.75	51	108	147	282	284	143	270	270	257	126	124	256	293	244	289	137	296	288	258	210	275	235	118	262	288	188	270	224	262	108	110	247	148	174	247	291	293	244	299	241	283	245	204	269	212	115	189	286	272
24	57	112	148	284	290	144	273	271	261	131	129	256	294	246	292	140	298	288	258	212	280	239	120	262	292	185	274	226	264	107	110	248	149	175	245	291	295	248	301	242	286	247	202	270	210	111	184	286	275
24.25	52	112	145	284	285	141	269	274	259	130	130	256	290	246	292	144	297	289	257	209	278	240	116	262	290	187	274	225	263	107	113	249	149	174	239	289	296	250	302	244	285	247	203	267	212	112	188	284	271
24.5	47	109	146	284	284	143	270	273	261	132	126	254	292	249	293	144	300	290	259	214	278	239	118	263	289	189	276	225	265	108	109	248	148	175	239	287	295	250	301	244	286	248	202	267	219	108	191	285	273
24.75	53	109	150	284	287	144	271	272	260	129	127	258	292	248	291	144	298	288	258	215	278	240	120	263	289	190	273	226	268	109	112	249	148	176	246	290	296	251	299	248	285	251	202	272	219	111	192	284	273
25	57	111	152	283	289	144	273	270	264	132	131	255	294	248	291	141	296	288	258	211	282	245	120	265	288	185	274	229	267	105	109	249	149	177	246	290	295	251	300	245	287	249	207	270	219	104	194	285	275
25.25	58	112	150	285	287	144	271	270	264	128	129	259	293	249	293	142	297	289	260	213	280	244	120	265	289	183	275	226	269	106	110	250	150	176	249	291	297	252	301	248	288	250	205	272	216	114	199	285	278
25.5	54	112	152	286	287	144	272	275	263	132	130	260	294	252	292	148	300	292	259	217	280	244	122	266	291	189	276	226	270	110	113	252	151	178	248	290	297	255	302	254	289	253	205	273	221	117	202	287	278
25.75	55	110	151	284	289	145	272	273	264	129	128	258	292	250	292	142	298	288	258	215	281	244	119	265	289	185	272	227	269	106	111	249	149	178	250	292	295	254	300	251	288	251	208	274	217	114	202	285	280
26	59	113	150	286	291	145	273	274	265	134	130	259	295	253	295	145	300	288	259	215	280	247	120	267	291	186	276	231	270	106	111	251	151	175	244	289	301	257	303	254	287	254	207	270	220	109	200	284	281
26.25	54	114	155	287	289	146	271	277	263	133	131	263	291	255	294	152	304	291	261	222	280	246	121	268	293	193	276	231	273	114	116	255	152	178	250	291	299	257	304	259	291	257	207	274	224	118	205	284	278
26.5	53	111	157	287	288	145	272	279	263	132	130	263	293	253	293	151	298	295	261	223	280	247	120	268	290	197	275	229	273	114	117	255	151	177	249	289	297	259	303	260	291	257	211	273	226	122	207	285	276
26.75	57	111	154	285	291	145	272	271	267	131	130	259	295	252	291	140	299	291	259	217	282	248	120	268	290	186	274	226	275	107	108	253	152	178	251	290	297	258	301	256	291	253	208	274	222	108	200	286	280
27	62	115	151	285	294	145	271	270	267	135	131	256	297	256	296	145	299	290	259	217	284	248	120	269	294	181	278	233	276	104	111	253	152	178	246	290	300	262	303	256	291	253	208	273	222	103	197	286	288
27.25	52	111	157	288	286	148	272	279	262	133	130	264	293	256	295	152	301	294	262	226	281	247	119	270	291	196	275	230	277	117	118	257	152	176	253	291	298	260	302	263	289	256	210	278	228	122	209	284	278
27.5	54	113	159	291	288	147	273	281	266	135	131	267	293	258	297	156	304	296	264	229	281	249	123	271	291	198	279	230	278	117	117	258	154	179	253	289	299	261	303	266	289	259	212	278	230	123	209	285	281
27.75	54	114	161	292	289	151	274	280	266	133	132	265	295	258	299	155	304	297	263	232	282	248	123	272	292	198	277	233	280	118	119	259	154	180	256	294	301	262	305	265	293	260	215	280	228	125	210	286	282
28	59	115	154	287	291	145	274	273	267	131	128	264	299	257	293	145	299	293	260	223	284	252	121	271	290	183	277	230	282	107	109	255	150	177	257	292	298	262	301	261	291	255	211	280	223	117	205	286	285
[truncated: 281 more rows]
[truncated: 47 more columns]

## Sheet: 129
Data File	C:\Program Files\Biolog\OL_DC_23\PMX\Data_2022\10\PMX_441_221010_B_04.OKA
[truncated: 605 more rows]
[truncated: 47 more columns]

## Sheet: 131
Data File	C:\Program Files\Biolog\OL_DC_23\PMX\Data_2022\09\PMX_441_220908_A_19.OKA
[truncated: 605 more rows]
[truncated: 47 more columns]

[truncated: 4 more sheets: 143, 145, 149, 185]
